# Supplementary material for: 2-Bromo-5-fluoro­benzaldehyde
Source: Acta Crystallogr Sect E Struct Rep Online. 2013 Jul 13;69(Pt 8):o1246. doi: 10.1107/S1600536813018783 (PMC3793748; doi:10.1107/S1600536813018783)
Supplement: Supplementary file 1 [file e-69-o1246-sup1.cif]

##############################################################################
#                                                                            #
# This CIF contains the data in a paper accepted for publication in          #
# Acta Crystallographica Section E. It conforms to the requirements of       #
# Notes for Authors for Acta Crystallographica Section E, and has been       #
# peer reviewed under the auspices of the IUCr Commission on Journals.       #
#                                                                            #
# Full details of the Crystallographic Information File format               #
# are given in the paper "The Crystallographic Information File (CIF):       #
# a New Standard Archive File for Crystallography" by S. R. Hall, F. H.      #
# Allen and I. D. Brown [Acta Cryst. (1991), A47, 655-685].                  #
#                                                                            #
# The current version of the core CIF dictionary is obtainable from          #
# ftp://ftp.iucr.org/pub/cif_core.dic.                                       #
#                                                                            #
# Software is freely available for graphical display of the structure(s)     #
# in this CIF. For information consult the CIF software page                 #
# http://www.iucr.org/resources/cif/software.                                #
#                                                                            #
# This file may be used for bona fide research purposes within the           #
# scientific community so long as proper attribution is given to the journal # 
# article from which it was obtained.                                        #
#                                                                            #
##############################################################################
data_I
_audit_creation_method     SHELXL-97
_chemical_name_systematic
;
2-Bromo-5-fluorobenzaldehyde
;
_chemical_name_common     '2-bromo-5-fluorobenzaldehyde'
_chemical_formula_moiety     'C7 H4 Br F O'
_chemical_formula_sum     'C7 H4 Br F O'
_chemical_formula_iupac     'C7 H4 Br F O'
_chemical_formula_weight     203.01
_chemical_melting_point     ?
_symmetry_cell_setting     monoclinic
_symmetry_space_group_name_H-M     'P 21/c'
_symmetry_space_group_name_Hall     '-P 2ybc'
loop_
    _symmetry_equiv_pos_as_xyz
    'x, y, z'
    '-x, y+1/2, -z+1/2'
    '-x, -y, -z'
    'x, -y-1/2, z-1/2'
_cell_length_a     15.3593(6)
_cell_length_b     3.8699(2)
_cell_length_c     23.4189(9)
_cell_angle_alpha     90.00
_cell_angle_beta     106.3300(10)
_cell_angle_gamma     90.00
_cell_volume     1335.84(10)
_cell_formula_units_Z     8
_cell_measurement_reflns_used     9913
_cell_measurement_theta_min     2.57
_cell_measurement_theta_max     30.52
_cell_measurement_temperature     125(2)
_exptl_crystal_description     plate
_exptl_crystal_colour     colourless
_exptl_crystal_size_max     0.36
_exptl_crystal_size_mid     0.16
_exptl_crystal_size_min     0.03
_exptl_crystal_density_diffrn     2.019
_exptl_crystal_density_meas     ?
_exptl_crystal_density_method     'not measured'
_exptl_crystal_F_000     784
_exptl_absorpt_coefficient_mu     6.089
_exptl_absorpt_correction_type     multi-scan
_exptl_absorpt_process_details     '(SADABS; Bruker, 2007)'
_exptl_absorpt_correction_T_min     0.2179
_exptl_absorpt_correction_T_max     0.8384
_exptl_special_details     ?
_diffrn_ambient_temperature     125(2)
_diffrn_radiation_type     MoK\a
_diffrn_radiation_wavelength     0.71073
_diffrn_radiation_source     'fine-focus sealed tube'
_diffrn_radiation_monochromator     graphite
_diffrn_measurement_device_type     'Bruker APEXII CCD'
_diffrn_measurement_method     '\f and \w scans'
_diffrn_detector_area_resol_mean     ?
_diffrn_reflns_number     20203
_diffrn_reflns_av_R_equivalents     0.0325
_diffrn_reflns_av_sigmaI/netI     0.0253
_diffrn_reflns_theta_min     1.81
_diffrn_reflns_theta_max     30.52
_diffrn_reflns_theta_full     30.52
_diffrn_measured_fraction_theta_max     0.997
_diffrn_measured_fraction_theta_full     0.997
_diffrn_reflns_limit_h_min     -21
_diffrn_reflns_limit_h_max     21
_diffrn_reflns_limit_k_min     -5
_diffrn_reflns_limit_k_max     5
_diffrn_reflns_limit_l_min     -33
_diffrn_reflns_limit_l_max     33
_refine_special_details
;
Refinement of <i>F</i>^2^ against ALL reflections. The weighted <i>R</i>-factor
<i>wR</i> and goodness of fit <i>S</i> are based on <i>F</i>^2^, conventional
<i>R</i>-factors <i>R</i> are based on <i>F</i>, with <i>F</i> set to zero for
negative <i>F</i>^2^. The threshold expression of <i>F</i>^2^ >
\s(<i>F</i>^2^) is used only for calculating <i>R</i>-factors(gt) <i>etc</i>.
and is not relevant to the choice of reflections for refinement.
<i>R</i>-factors based on <i>F</i>^2^ are statistically about twice as large
as those based on <i>F</i>, and <i>R</i>- factors based on ALL data will be
even larger.
;
_reflns_number_total     4080
_reflns_number_gt     3468
_reflns_threshold_expression     I>2sigma(I)
_refine_ls_structure_factor_coef     Fsqd
_refine_ls_matrix_type     full
_refine_ls_R_factor_all     0.0343
_refine_ls_R_factor_gt     0.0268
_refine_ls_wR_factor_gt     0.0647
_refine_ls_wR_factor_ref     0.0679
_refine_ls_goodness_of_fit_ref     1.032
_refine_ls_restrained_S_all     1.032
_refine_ls_number_reflns     4080
_refine_ls_number_parameters     181
_refine_ls_number_restraints     0
_refine_ls_hydrogen_treatment     constr
_refine_ls_weighting_scheme     calc
_refine_ls_weighting_details
         'calc w=1/[\s^2^(Fo^2^)+(0.0289P)^2^+1.4137P] where P=(Fo^2^+2Fc^2^)/3'
_atom_sites_solution_hydrogens     geom
_atom_sites_solution_primary     direct
_atom_sites_solution_secondary     difmap
_refine_ls_shift/su_max     0.001
_refine_ls_shift/su_mean     0.000
_refine_diff_density_max     1.831
_refine_diff_density_min     -0.820
_refine_ls_extinction_method     none
_refine_ls_extinction_coef     ?
loop_
    _atom_type_symbol
    _atom_type_description
    _atom_type_scat_dispersion_real
    _atom_type_scat_dispersion_imag
    _atom_type_scat_source
    'C' 'C' 0.0033 0.0016
                         'International Tables Vol C Tables 4.2.6.8 and 6.1.1.4'
    'H' 'H' 0.0000 0.0000
                         'International Tables Vol C Tables 4.2.6.8 and 6.1.1.4'
    'O' 'O' 0.0106 0.0060
                         'International Tables Vol C Tables 4.2.6.8 and 6.1.1.4'
    'F' 'F' 0.0171 0.0103
                         'International Tables Vol C Tables 4.2.6.8 and 6.1.1.4'
    'Br' 'Br' -0.2901 2.4595
                         'International Tables Vol C Tables 4.2.6.8 and 6.1.1.4'
_computing_data_collection     'APEX2 (Bruker, 2007)'
_computing_cell_refinement     'SAINT (Bruker, 2007)'
_computing_data_reduction     'SAINT (Bruker, 2007)'
_computing_structure_solution     'SHELXS97 (Sheldrick, 2008)'
_computing_structure_refinement     'SHELXL97 (Sheldrick, 2008)'
_computing_molecular_graphics     'SHELXTL (Sheldrick, 2008)'
_computing_publication_material
;
SHELXTL (Sheldrick, 2008), OLEX2 (Dolomanov <i>et al.</i>, 2009)
and Mercury
(Macrae <i>et al.</i>, 2006)
;
loop_
    _atom_site_type_symbol
    _atom_site_label
    _atom_site_fract_x
    _atom_site_fract_y
    _atom_site_fract_z
    _atom_site_U_iso_or_equiv
    _atom_site_adp_type
    _atom_site_calc_flag
    _atom_site_refinement_flags
    _atom_site_occupancy
    _atom_site_symmetry_multiplicity
    _atom_site_disorder_assembly
    _atom_site_disorder_group
    Br Br1 0.080111(13) 0.22202(5) 0.216581(8) 0.01891(6) Uani d . 1 1 . .
    Br Br2 0.462736(14) 0.76345(5) 0.083534(10) 0.02508(6) Uani d . 1 1 . .
    F F1 0.25127(9) 0.6309(4) 0.02624(6) 0.0291(3) Uani d . 1 1 . .
    F F2 0.85470(8) 1.1648(4) 0.15460(6) 0.0280(3) Uani d . 1 1 . .
    O O1 -0.05661(10) 0.8333(4) 0.05688(7) 0.0262(3) Uani d . 1 1 . .
    O O2 0.60148(11) 1.3284(5) 0.24807(7) 0.0319(4) Uani d . 1 1 . .
    C C1 -0.01416(13) 0.6545(5) 0.09806(9) 0.0192(4) Uani d . 1 1 . .
    H H1A -0.0436 0.5795 0.1265 0.023 Uiso calc R 1 1 . .
    C C2 0.08121(12) 0.5479(5) 0.10601(8) 0.0154(3) Uani d . 1 1 . .
    C C3 0.13221(13) 0.3679(5) 0.15590(8) 0.0156(3) Uani d . 1 1 . .
    C C4 0.22246(13) 0.2828(5) 0.16300(9) 0.0194(4) Uani d . 1 1 . .
    H H4A 0.2564 0.1646 0.1977 0.023 Uiso calc R 1 1 . .
    C C5 0.26256(14) 0.3727(5) 0.11871(9) 0.0219(4) Uani d . 1 1 . .
    H H5A 0.3241 0.3164 0.1225 0.026 Uiso calc R 1 1 . .
    C C6 0.21117(14) 0.5449(5) 0.06927(9) 0.0206(4) Uani d . 1 1 . .
    C C7 0.12254(13) 0.6377(5) 0.06165(8) 0.0181(4) Uani d . 1 1 . .
    H H7A 0.0898 0.7601 0.0271 0.022 Uiso calc R 1 1 . .
    C C8 0.57143(14) 1.1450(6) 0.20481(9) 0.0226(4) Uani d . 1 1 . .
    H H8A 0.5118 1.0545 0.1978 0.027 Uiso calc R 1 1 . .
    C C9 0.62435(13) 1.0572(5) 0.16259(8) 0.0166(3) Uani d . 1 1 . .
    C C10 0.58708(13) 0.8909(5) 0.10820(9) 0.0176(3) Uani d . 1 1 . .
    C C11 0.63924(15) 0.8169(5) 0.06990(9) 0.0217(4) Uani d . 1 1 . .
    H H11A 0.6125 0.7055 0.0330 0.026 Uiso calc R 1 1 . .
    C C12 0.73049(14) 0.9061(5) 0.08565(9) 0.0218(4) Uani d . 1 1 . .
    H H12A 0.7673 0.8545 0.0602 0.026 Uiso calc R 1 1 . .
    C C13 0.76605(13) 1.0719(5) 0.13929(9) 0.0191(4) Uani d . 1 1 . .
    C C14 0.71611(13) 1.1487(5) 0.17800(8) 0.0181(3) Uani d . 1 1 . .
    H H14A 0.7435 1.2621 0.2146 0.022 Uiso calc R 1 1 . .
loop_
    _atom_site_aniso_label
    _atom_site_aniso_U_11
    _atom_site_aniso_U_22
    _atom_site_aniso_U_33
    _atom_site_aniso_U_12
    _atom_site_aniso_U_13
    _atom_site_aniso_U_23
    Br1 0.02187(10) 0.01889(9) 0.01725(9) -0.00061(7) 0.00756(7) 0.00286(7)
    Br2 0.01723(10) 0.02099(11) 0.03344(12) -0.00366(7) 0.00124(8) -0.00262(8)
    F1 0.0273(7) 0.0388(7) 0.0277(6) -0.0023(6) 0.0182(5) 0.0033(6)
    F2 0.0148(6) 0.0395(7) 0.0314(7) -0.0053(5) 0.0095(5) 0.0010(6)
    O1 0.0215(7) 0.0328(8) 0.0237(7) 0.0061(6) 0.0051(6) 0.0075(6)
    O2 0.0253(8) 0.0419(9) 0.0317(9) -0.0034(7) 0.0130(7) -0.0137(7)
    C1 0.0164(8) 0.0208(9) 0.0212(9) -0.0006(7) 0.0064(7) 0.0012(7)
    C2 0.0140(8) 0.0145(8) 0.0174(8) -0.0019(6) 0.0038(7) -0.0007(6)
    C3 0.0175(8) 0.0134(8) 0.0168(8) -0.0017(6) 0.0062(7) -0.0009(6)
    C4 0.0171(9) 0.0176(9) 0.0224(9) 0.0011(7) 0.0039(7) 0.0010(7)
    C5 0.0160(9) 0.0207(9) 0.0298(10) 0.0002(7) 0.0080(8) -0.0013(8)
    C6 0.0222(10) 0.0216(9) 0.0219(9) -0.0034(7) 0.0126(8) -0.0017(7)
    C7 0.0196(9) 0.0179(8) 0.0164(8) -0.0032(7) 0.0044(7) -0.0011(7)
    C8 0.0164(9) 0.0259(10) 0.0267(10) -0.0005(8) 0.0081(8) -0.0012(8)
    C9 0.0152(8) 0.0151(8) 0.0206(9) 0.0006(6) 0.0066(7) 0.0014(7)
    C10 0.0145(8) 0.0144(8) 0.0221(9) 0.0000(6) 0.0023(7) 0.0016(7)
    C11 0.0260(10) 0.0190(9) 0.0190(9) 0.0016(8) 0.0047(8) 0.0007(7)
    C12 0.0250(10) 0.0224(9) 0.0212(9) 0.0026(8) 0.0115(8) 0.0024(7)
    C13 0.0143(9) 0.0214(9) 0.0221(9) -0.0001(7) 0.0061(7) 0.0038(7)
    C14 0.0158(8) 0.0187(8) 0.0196(9) -0.0017(7) 0.0048(7) 0.0007(7)
_geom_special_details
;
All e.s.d.'s (except the e.s.d. in the dihedral angle between two l.s. planes)
are estimated using the full covariance matrix. The cell e.s.d.'s are taken
into account individually in the estimation of e.s.d.'s in distances, angles
and torsion angles; correlations between e.s.d.'s in cell parameters are only
used when they are defined by crystal symmetry. An approximate (isotropic)
treatment of cell e.s.d.'s is used for estimating e.s.d.'s involving l.s.
planes.
;
loop_
    _geom_bond_atom_site_label_1
    _geom_bond_atom_site_label_2
    _geom_bond_site_symmetry_2
    _geom_bond_distance
    _geom_bond_publ_flag
    Br1 C3 . 1.9021(18) ?
    Br2 C10 . 1.8985(19) ?
    Br2 F1 . 3.1878(14) no
    F1 C6 . 1.362(2) ?
    F2 C13 . 1.355(2) ?
    F2 Br1 1_665 3.3641(13) no
    F2 Br1 2_655 3.3675(14) no
    O1 C1 . 1.217(3) ?
    O2 C8 . 1.217(3) ?
    C1 C2 . 1.482(3) ?
    C1 H1A . 0.9500 ?
    C2 C3 . 1.396(3) ?
    C2 C7 . 1.405(3) ?
    C3 C4 . 1.389(3) ?
    C4 C5 . 1.391(3) ?
    C4 H4A . 0.9500 ?
    C5 C6 . 1.376(3) ?
    C5 H5A . 0.9500 ?
    C6 C7 . 1.370(3) ?
    C7 H7A . 0.9500 ?
    C8 C9 . 1.485(3) ?
    C8 H8A . 0.9500 ?
    C9 C10 . 1.398(3) ?
    C9 C14 . 1.399(3) ?
    C10 C11 . 1.390(3) ?
    C11 C12 . 1.389(3) ?
    C11 H11A . 0.9500 ?
    C12 C13 . 1.379(3) ?
    C12 H12A . 0.9500 ?
    C13 C14 . 1.374(3) ?
    C14 H14A . 0.9500 ?
loop_
    _geom_angle_atom_site_label_1
    _geom_angle_atom_site_label_2
    _geom_angle_atom_site_label_3
    _geom_angle_site_symmetry_1
    _geom_angle_site_symmetry_3
    _geom_angle
    _geom_angle_publ_flag
    C10 Br2 F1 . . 171.36(6) ?
    C6 F1 Br2 . . 110.32(11) ?
    C13 F2 Br1 . 1_665 165.26(12) ?
    C13 F2 Br1 . 2_655 97.22(10) ?
    Br1 F2 Br1 1_665 2_655 68.67(3) ?
    O1 C1 C2 . . 123.25(18) ?
    O1 C1 H1A . . 118.4 ?
    C2 C1 H1A . . 118.4 ?
    C3 C2 C7 . . 118.59(17) ?
    C3 C2 C1 . . 123.09(16) ?
    C7 C2 C1 . . 118.31(17) ?
    C4 C3 C2 . . 121.66(17) ?
    C4 C3 Br1 . . 117.11(14) ?
    C2 C3 Br1 . . 121.23(14) ?
    C3 C4 C5 . . 119.19(18) ?
    C3 C4 H4A . . 120.4 ?
    C5 C4 H4A . . 120.4 ?
    C6 C5 C4 . . 118.62(18) ?
    C6 C5 H5A . . 120.7 ?
    C4 C5 H5A . . 120.7 ?
    F1 C6 C7 . . 118.63(18) ?
    F1 C6 C5 . . 117.97(18) ?
    C7 C6 C5 . . 123.39(18) ?
    C6 C7 C2 . . 118.54(18) ?
    C6 C7 H7A . . 120.7 ?
    C2 C7 H7A . . 120.7 ?
    O2 C8 C9 . . 122.51(19) ?
    O2 C8 H8A . . 118.7 ?
    C9 C8 H8A . . 118.7 ?
    C10 C9 C14 . . 118.44(17) ?
    C10 C9 C8 . . 123.47(17) ?
    C14 C9 C8 . . 118.09(17) ?
    C11 C10 C9 . . 121.34(18) ?
    C11 C10 Br2 . . 117.59(15) ?
    C9 C10 Br2 . . 121.06(14) ?
    C12 C11 C10 . . 119.94(19) ?
    C12 C11 H11A . . 120.0 ?
    C10 C11 H11A . . 120.0 ?
    C13 C12 C11 . . 117.98(18) ?
    C13 C12 H12A . . 121.0 ?
    C11 C12 H12A . . 121.0 ?
    F2 C13 C14 . . 118.27(18) ?
    F2 C13 C12 . . 118.38(17) ?
    C14 C13 C12 . . 123.35(18) ?
    C13 C14 C9 . . 118.94(18) ?
    C13 C14 H14A . . 120.5 ?
    C9 C14 H14A . . 120.5 ?
loop_
    _geom_torsion_atom_site_label_1
    _geom_torsion_atom_site_label_2
    _geom_torsion_atom_site_label_3
    _geom_torsion_atom_site_label_4
    _geom_torsion_site_symmetry_1
    _geom_torsion_site_symmetry_2
    _geom_torsion_site_symmetry_3
    _geom_torsion_site_symmetry_4
    _geom_torsion
    _geom_torsion_publ_flag
    O1 C1 C2 C3 . . . . 174.3(2) ?
    O1 C1 C2 C7 . . . . -4.5(3) ?
    C7 C2 C3 C4 . . . . 1.3(3) ?
    C1 C2 C3 C4 . . . . -177.61(18) ?
    C7 C2 C3 Br1 . . . . -177.71(14) ?
    C1 C2 C3 Br1 . . . . 3.4(3) ?
    C2 C3 C4 C5 . . . . -1.4(3) ?
    Br1 C3 C4 C5 . . . . 177.64(15) ?
    C3 C4 C5 C6 . . . . 0.3(3) ?
    Br2 F1 C6 C7 . . . . 148.75(15) ?
    Br2 F1 C6 C5 . . . . -30.4(2) ?
    C4 C5 C6 F1 . . . . -179.91(18) ?
    C4 C5 C6 C7 . . . . 1.0(3) ?
    F1 C6 C7 C2 . . . . 179.81(17) ?
    C5 C6 C7 C2 . . . . -1.1(3) ?
    C3 C2 C7 C6 . . . . 0.0(3) ?
    C1 C2 C7 C6 . . . . 178.90(18) ?
    O2 C8 C9 C10 . . . . -170.2(2) ?
    O2 C8 C9 C14 . . . . 9.3(3) ?
    C14 C9 C10 C11 . . . . -0.1(3) ?
    C8 C9 C10 C11 . . . . 179.40(19) ?
    C14 C9 C10 Br2 . . . . -179.19(14) ?
    C8 C9 C10 Br2 . . . . 0.3(3) ?
    C9 C10 C11 C12 . . . . 0.5(3) ?
    Br2 C10 C11 C12 . . . . 179.70(15) ?
    C10 C11 C12 C13 . . . . -0.9(3) ?
    Br1 F2 C13 C14 1_665 . . . 74.6(5) ?
    Br1 F2 C13 C14 2_655 . . . 58.25(18) ?
    Br1 F2 C13 C12 1_665 . . . -105.5(4) ?
    Br1 F2 C13 C12 2_655 . . . -121.91(16) ?
    C11 C12 C13 F2 . . . . -178.98(18) ?
    C11 C12 C13 C14 . . . . 0.8(3) ?
    F2 C13 C14 C9 . . . . 179.45(17) ?
    C12 C13 C14 C9 . . . . -0.4(3) ?
    C10 C9 C14 C13 . . . . 0.0(3) ?
    C8 C9 C14 C13 . . . . -179.52(18) ?
_iucr_refine_instructions_details
;
TITL RT1447C in P2(1)/c
CELL 0.71073  15.3593   3.8699  23.4189  90.000 106.330  90.000
ZERR    8.00   0.0006   0.0002   0.0009   0.000   0.001   0.000
LATT 1
SYMM -X, 0.5+Y, 0.5-Z
SFAC C  H  O  F  Br
UNIT 56  32  8  8  8
SIZE 0.36 0.16 0.03
TEMP -148
L.S. 4
BOND
BOND $H
CONF
LIST 4
ACTA
BIND F1 Br2
EQIV $1 1+x, 1+y, z
RTAB one F2 Br1_$1
EQIV $2 1-x, 0.5+y, 0.5-z
RTAB two F2 Br1_$2
BIND F2 Br1_$1
BIND F2 Br1_$2
FMAP 2
PLAN 20
REM EXTI    0.000000
WGHT    0.028900    1.413700
FVAR       0.08907
BR1   5    0.080111    0.222021    0.216581    11.00000    0.02187    0.01889 =
         0.01725    0.00286    0.00756   -0.00061
BR2   5    0.462736    0.763451    0.083534    11.00000    0.01723    0.02099 =
         0.03344   -0.00262    0.00124   -0.00366
F1    4    0.251275    0.630855    0.026242    11.00000    0.02726    0.03877 =
         0.02770    0.00327    0.01815   -0.00233
F2    4    0.854695    1.164763    0.154604    11.00000    0.01483    0.03948 =
         0.03142    0.00101    0.00947   -0.00526
O1    3   -0.056611    0.833254    0.056880    11.00000    0.02146    0.03285 =
         0.02365    0.00750    0.00511    0.00609
O2    3    0.601476    1.328369    0.248075    11.00000    0.02528    0.04193 =
         0.03167   -0.01367    0.01305   -0.00341
C1    1   -0.014157    0.654479    0.098063    11.00000    0.01641    0.02084 =
         0.02116    0.00124    0.00637   -0.00059
AFIX  43
H1A   2   -0.043586    0.579510    0.126533    11.00000   -1.20000
AFIX   0
C2    1    0.081214    0.547865    0.106010    11.00000    0.01400    0.01453 =
         0.01735   -0.00068    0.00379   -0.00187
C3    1    0.132208    0.367878    0.155899    11.00000    0.01747    0.01344 =
         0.01678   -0.00085    0.00618   -0.00168
C4    1    0.222463    0.282800    0.163000    11.00000    0.01710    0.01763 =
         0.02240    0.00101    0.00386    0.00109
AFIX  43
H4A   2    0.256416    0.164634    0.197680    11.00000   -1.20000
AFIX   0
C5    1    0.262561    0.372705    0.118714    11.00000    0.01598    0.02074 =
         0.02981   -0.00129    0.00801    0.00015
AFIX  43
H5A   2    0.324138    0.316395    0.122522    11.00000   -1.20000
AFIX   0
C6    1    0.211168    0.544927    0.069267    11.00000    0.02216    0.02161 =
         0.02194   -0.00171    0.01260   -0.00343
C7    1    0.122540    0.637704    0.061646    11.00000    0.01964    0.01786 =
         0.01640   -0.00105    0.00441   -0.00315
AFIX  43
H7A   2    0.089753    0.760079    0.027126    11.00000   -1.20000
AFIX   0
C8    1    0.571434    1.145015    0.204813    11.00000    0.01642    0.02589 =
         0.02671   -0.00118    0.00811   -0.00049
AFIX  43
H8A   2    0.511847    1.054546    0.197767    11.00000   -1.20000
AFIX   0
C9    1    0.624352    1.057205    0.162593    11.00000    0.01521    0.01509 =
         0.02056    0.00143    0.00657    0.00064
C10   1    0.587085    0.890880    0.108196    11.00000    0.01452    0.01440 =
         0.02208    0.00157    0.00233    0.00002
C11   1    0.639235    0.816940    0.069896    11.00000    0.02596    0.01901 =
         0.01901    0.00065    0.00466    0.00164
AFIX  43
H11A  2    0.612486    0.705501    0.032979    11.00000   -1.20000
AFIX   0
C12   1    0.730492    0.906137    0.085650    11.00000    0.02502    0.02236 =
         0.02117    0.00236    0.01153    0.00265
AFIX  43
H12A  2    0.767302    0.854527    0.060250    11.00000   -1.20000
AFIX   0
C13   1    0.766046    1.071926    0.139295    11.00000    0.01433    0.02136 =
         0.02205    0.00376    0.00606   -0.00005
C14   1    0.716112    1.148689    0.177998    11.00000    0.01584    0.01871 =
         0.01955    0.00066    0.00484   -0.00167
AFIX  43
H14A  2    0.743491    1.262082    0.214630    11.00000   -1.20000
HKLF 4
REM  RT1447C in P2(1)/c
REM R1 =  0.0268 for   3468 Fo > 4sig(Fo)  and  0.0343 for all   4080 data
REM    181 parameters refined using      0 restraints
END
WGHT      0.0289      1.4137
REM Highest difference peak  1.831,  deepest hole -0.820,  1-sigma level  0.085
Q1    1   0.4709  0.7642  0.0517  11.00000  0.05    1.83
Q2    1   0.0411  0.2146  0.1889  11.00000  0.05    0.63
Q3    1   0.1232  0.2205  0.2449  11.00000  0.05    0.59
Q4    1   0.5014  0.7555  0.1111  11.00000  0.05    0.49
Q5    1   0.5991  1.0961  0.1809  11.00000  0.05    0.49
Q6    1   0.0586  0.3949  0.2228  11.00000  0.05    0.48
Q7    1   0.7463  0.9951  0.1114  11.00000  0.05    0.45
Q8    1   0.0815  0.0235  0.2162  11.00000  0.05    0.44
Q9    1   0.4648  0.5538  0.0820  11.00000  0.05    0.44
Q10   1   0.4898  0.9231  0.1834  11.00000  0.05    0.43
Q11   1   0.1806  0.2036  0.2402  11.00000  0.05    0.43
Q12   1   0.1002  0.4007  0.2093  11.00000  0.05    0.39
Q13   1   0.0967  0.4036  0.1245  11.00000  0.05    0.39
Q14   1   0.6691  1.1008  0.1700  11.00000  0.05    0.38
Q15   1   0.4579  0.9530  0.0855  11.00000  0.05    0.37
Q16   1   0.0394  0.5664  0.0997  11.00000  0.05    0.37
Q17   1   0.5906  1.0337  0.1298  11.00000  0.05    0.36
Q18   1   0.6194  0.9163  0.1414  11.00000  0.05    0.36
Q19   1   0.3610  0.8104  0.0599  11.00000  0.05    0.36
Q20   1   0.5605  0.8079  0.1080  11.00000  0.05    0.36
;
data_New_Global_Publ_Block
_journal_date_recd_electronic     2013-07-05
_journal_date_accepted     2013-07-07
_journal_name_full     'Acta Crystallographica, Section E'
_journal_year     2013
_journal_volume     69
_journal_issue      8
_journal_page_first     o1246
_journal_page_last     o1246
_journal_paper_category     QO
_journal_paper_doi     10.1107/S1600536813018783
_journal_coeditor_code     JJ2171
_publ_contact_author_name     'Tanski, Joseph M.'
_publ_contact_author_address
;
Department of Chemistry
Vassar College
Poughkeepsie, NY 12604
USA
;
_publ_contact_author_email     jotanski@vassar.edu
_publ_contact_author_fax     845-437-5747
_publ_contact_author_phone     845-437-5731
_publ_section_title
;
2-Bromo-5-fluorobenzaldehyde
;
loop_
    _publ_author_name
    _publ_author_footnote
    _publ_author_address
    'Tureski, Robert E.' .
;
Department of Chemistry
Vassar College
Poughkeepsie, NY 12604
USA
;
    'Tanski, Joseph M.' .
;
Department of Chemistry
Vassar College
Poughkeepsie, NY 12604
USA
;
