# Supplementary material for: 2-Bromo-5-fluoro­benzaldehyde
Source: Acta Crystallogr Sect E Struct Rep Online. 2013 Jul 13;69(Pt 8):o1246. doi: 10.1107/S1600536813018783 (PMC3793748; doi:10.1107/S1600536813018783)
Supplement: Supplementary file 2 [file e-69-o1246-Isup2.hkl]

# 
# h,k,l, Fc-squared, Fo-squared, sigma(Fo-squared) and status flag 
# 
data_I
_shelx_title ' RT1447C in P2(1)/c' 
_shelx_refln_list_code          4 
_shelx_F_calc_maximum      345.60 
_exptl_crystal_F_000       784.00 
_reflns_d_resolution_high  0.6998 
 
loop_ 
 _symmetry_equiv_pos_as_xyz 
 'x, y, z' 
 '-x, y+1/2, -z+1/2' 
 '-x, -y, -z' 
 'x, -y-1/2, z-1/2' 
 
_cell_length_a    15.3593 
_cell_length_b     3.8699 
_cell_length_c    23.4189 
_cell_angle_alpha  90.000 
_cell_angle_beta  106.330 
_cell_angle_gamma  90.000 
 
_shelx_F_squared_multiplier     1.000 
 
loop_ 
 _refln_index_h 
 _refln_index_k 
 _refln_index_l 
 _refln_F_squared_calc 
 _refln_F_squared_meas 
 _refln_F_squared_sigma 
 _refln_observed_status 
   2   0   0    10406.22    10618.10    235.45 o 
   3   0   0     6156.45     6154.10    189.38 o 
   4   0   0      470.06      457.46     15.65 o 
   5   0   0     9327.34     9703.98    188.43 o 
   6   0   0    34538.92    35897.18    690.44 o 
   7   0   0     3251.74     3403.05     68.52 o 
   8   0   0      292.18      180.80     16.92 o 
   9   0   0       58.77       55.77      5.66 o 
  10   0   0     3200.94     3287.96     77.82 o 
  11   0   0     7376.74     7403.26    168.02 o 
  12   0   0        1.10        0.00     10.02 o 
  13   0   0    13841.54    13919.10    311.31 o 
  14   0   0       55.87       36.72     12.04 o 
  15   0   0     5869.58     5752.74    134.07 o 
  16   0   0     1896.12     2056.35     55.00 o 
  17   0   0        1.99        8.35     15.86 o 
  18   0   0     2951.41     2907.14    110.29 o 
  19   0   0      287.22      242.60     27.17 o 
  20   0   0      918.55      995.31     46.32 o 
  21   0   0      231.28      350.40     46.64 o 
   1   1   0       48.31       41.44      3.86 o 
   2   1   0    21696.08    22826.35    329.98 o 
   3   1   0      978.65      989.87     14.82 o 
   4   1   0    48517.62    48458.55    660.63 o 
   5   1   0      237.57      252.82      5.85 o 
   6   1   0    20585.86    21270.96    290.29 o 
   7   1   0     8324.89     8364.09    123.14 o 
   8   1   0        5.80        5.33      5.60 o 
   9   1   0    18601.36    18261.73    266.55 o 
  10   1   0      188.19      153.51      8.00 o 
  11   1   0     5892.70     5580.13    161.85 o 
  12   1   0      279.10      284.91     13.99 o 
  13   1   0        7.25       23.92      9.68 o 
  14   1   0      325.98      387.84     16.46 o 
  15   1   0     3697.88     3404.21     65.68 o 
  16   1   0      119.43      142.90     14.01 o 
  17   1   0     3158.45     3163.07     62.40 o 
  18   1   0      327.50      327.54     16.63 o 
  19   1   0     1060.85     1062.84     32.80 o 
  20   1   0      725.19      715.05     25.73 o 
   0   2   0    38449.41    37626.51    649.07 o 
   1   2   0       60.96       54.76      3.42 o 
   2   2   0    16075.71    16426.12    224.39 o 
   3   2   0     3135.62     3219.68     48.85 o 
   4   2   0       33.55       33.69      3.23 o 
   5   2   0     7744.10     7785.54    107.73 o 
   6   2   0     2611.78     2430.94     35.50 o 
   7   2   0     1995.44     1953.54     31.86 o 
   8   2   0     3252.13     3270.05     51.12 o 
   9   2   0      324.20      324.73     11.88 o 
  10   2   0     1079.41     1074.39     23.23 o 
  11   2   0     5705.47     5724.78     94.79 o 
  12   2   0       32.75       42.81      9.35 o 
  13   2   0     7998.69     7542.04    124.27 o 
  14   2   0      143.49      149.79     14.39 o 
  15   2   0     2603.24     2465.68     48.01 o 
  16   2   0     1536.59     1441.98     63.41 o 
  17   2   0      122.63      155.84     23.15 o 
  18   2   0     1245.68     1259.50     34.26 o 
  19   2   0      205.47      243.71     20.25 o 
   1   3   0      980.23     1051.68     17.76 o 
   2   3   0     6670.60     6750.22     94.26 o 
   3   3   0      131.11      134.21      6.95 o 
   4   3   0     8795.51     8869.92    132.32 o 
   5   3   0      357.40      365.60     11.15 o 
   6   3   0     6294.44     6430.66     97.41 o 
   7   3   0     6177.21     6144.33     93.49 o 
   8   3   0      126.63      133.03      9.08 o 
   9   3   0     7028.19     6862.37    112.27 o 
  10   3   0        5.60        5.90      8.90 o 
  11   3   0     2228.34     2204.21     41.53 o 
  12   3   0       12.23        2.34     10.41 o 
  13   3   0       45.20       44.74     12.10 o 
  14   3   0     1103.93     1123.36     30.53 o 
  15   3   0     1341.32     1263.69     47.33 o 
  16   3   0        8.30       -8.42     17.80 o 
  17   3   0     1484.14     1361.88     50.93 o 
   0   4   0     1911.60     1939.07     96.42 o 
   1   4   0      133.07      140.63     15.46 o 
   2   4   0     3784.98     3776.18     83.56 o 
   3   4   0     1018.92     1029.14     26.61 o 
   4   4   0      102.42       91.40     11.77 o 
   5   4   0     1480.18     1604.42     46.50 o 
   6   4   0      185.94      174.97     18.38 o 
   7   4   0     3069.03     3040.22     67.88 o 
   8   4   0     1799.88     1751.03     44.40 o 
   9   4   0      287.83      254.04     18.10 o 
  10   4   0       39.78       53.93     15.76 o 
  11   4   0     2174.67     2127.64     53.03 o 
  12   4   0       52.61       66.70     17.85 o 
  13   4   0     3680.37     3603.65     82.37 o 
  14   4   0      161.66      194.73     21.39 o 
   1   5   0        0.60        4.29     16.74 o 
   2   5   0      681.76      722.92     33.09 o 
   3   5   0        6.06       -5.38     15.85 o 
   4   5   0     1088.24     1130.73     40.93 o 
   5   5   0      173.11      202.17     22.03 o 
   6   5   0      167.49      176.57     21.86 o 
   7   5   0      902.58      982.13     33.77 o 
   8   5   0      254.88      290.47     24.97 o 
   9   5   0     1452.55     1440.68     84.45 o 
 -20   1   1        7.62       22.05     13.02 o 
 -19   1   1        9.80       11.37     13.49 o 
 -18   1   1      167.63      174.95     21.33 o 
 -17   1   1       12.97        9.56     11.82 o 
 -16   1   1        3.30       23.67     14.14 o 
 -15   1   1       51.19       39.92     11.63 o 
 -14   1   1      119.77      128.39     12.32 o 
 -13   1   1      588.07      532.42     16.32 o 
 -12   1   1       45.51       29.90      6.66 o 
 -11   1   1       20.50       29.45      6.06 o 
 -10   1   1      599.28      577.23     13.82 o 
  -9   1   1     1690.38     1798.28     29.83 o 
  -8   1   1     1045.65     1021.69     18.32 o 
  -7   1   1      607.08      755.45     14.09 o 
  -6   1   1      160.61      136.44      5.30 o 
  -5   1   1       38.04       36.27      4.23 o 
  -4   1   1        2.45       -1.58      1.98 o 
  -3   1   1     1356.52     1484.14     21.40 o 
  -2   1   1      575.75      571.92      9.07 o 
  -1   1   1    16369.26    17456.26    253.23 o 
   0   1   1       20.55       28.42      1.84 o 
   1   1   1      982.49     1051.60     17.18 o 
   2   1   1      487.36      544.61      8.36 o 
   3   1   1       59.71       28.28      3.49 o 
   4   1   1     1217.51     1164.55     17.66 o 
   5   1   1       11.53       22.17      2.67 o 
   6   1   1       79.04       73.90      4.29 o 
   7   1   1      271.35      323.73      8.84 o 
   8   1   1        1.67        5.45      4.42 o 
   9   1   1       23.14       15.37      4.94 o 
  10   1   1        2.29       10.98      6.01 o 
  11   1   1        4.69        2.96      6.02 o 
  12   1   1       67.19       75.29      8.57 o 
  13   1   1      135.89      121.38     11.73 o 
  14   1   1       29.25       15.91     11.01 o 
  15   1   1       19.15       37.74     11.36 o 
  16   1   1      211.72      210.50     14.65 o 
  17   1   1      144.61      156.02     13.19 o 
  18   1   1       27.95       55.11     14.30 o 
  19   1   1       48.98       75.25     16.80 o 
  20   1   1        2.03       28.16     15.59 o 
 -19   2   1       94.63      125.64     18.12 o 
 -18   2   1       32.00       41.40     16.91 o 
 -17   2   1      373.34      357.36     18.33 o 
 -16   2   1      133.72      131.43     15.63 o 
 -15   2   1      163.59      118.92     14.29 o 
 -14   2   1     1906.56     1727.66     66.84 o 
 -13   2   1      252.44      248.49     14.66 o 
 -12   2   1      345.78      364.43     15.16 o 
 -11   2   1      939.72      847.86     20.31 o 
 -10   2   1      198.54      202.43     10.61 o 
  -9   2   1      444.76      450.99     13.35 o 
  -8   2   1       52.84       61.30      6.50 o 
  -7   2   1      116.33      132.03      5.66 o 
  -6   2   1     1448.63     1464.24     22.71 o 
  -5   2   1     1847.08     1816.09     27.12 o 
  -4   2   1     1435.50     1498.20     21.27 o 
  -3   2   1       28.38       32.55      4.05 o 
  -2   2   1       12.58       21.37      2.96 o 
  -1   2   1      843.90      840.05     13.65 o 
   0   2   1     1271.95     1238.83     18.90 o 
   1   2   1     4444.41     4559.60     63.80 o 
   2   2   1      371.25      374.19      7.86 o 
   3   2   1        0.73       -2.07      2.72 o 
   4   2   1      429.49      457.98      9.22 o 
   5   2   1      122.49      130.48      7.02 o 
   6   2   1      120.68      130.61      6.16 o 
   7   2   1     1751.34     1652.14     27.63 o 
   8   2   1      227.97      240.64     10.22 o 
   9   2   1      257.26      232.89     11.03 o 
  10   2   1        2.04        6.62      7.43 o 
  11   2   1        0.81        4.06      8.09 o 
  12   2   1      377.99      340.62     13.76 o 
  13   2   1      571.49      540.53     16.61 o 
  14   2   1       67.82       70.09     13.31 o 
  15   2   1      178.72      193.27     26.51 o 
  16   2   1       65.42       83.74     24.38 o 
  17   2   1       20.97        0.27     14.62 o 
  18   2   1      161.72      176.59     18.16 o 
  19   2   1      128.75      162.04     20.11 o 
 -17   3   1       16.24        3.38     37.11 o 
 -16   3   1       74.17       51.70     31.47 o 
 -15   3   1      129.28      144.40     18.83 o 
 -14   3   1     1064.00     1059.40     27.34 o 
 -13   3   1     1113.10     1147.87     27.77 o 
 -12   3   1      194.41      208.89     13.48 o 
 -11   3   1      112.07      118.58     11.05 o 
 -10   3   1     1698.29     1664.32     32.80 o 
  -9   3   1     1132.15     1105.33     23.94 o 
  -8   3   1     4626.46     4551.74     76.01 o 
  -7   3   1      338.01      346.62     14.48 o 
  -6   3   1      131.22      151.15      8.44 o 
  -5   3   1      281.46      261.39     10.03 o 
  -4   3   1      180.23      188.34      8.54 o 
  -3   3   1     1168.15     1178.22     19.75 o 
  -2   3   1     1344.10     1367.45     22.06 o 
  -1   3   1      130.39      167.68      7.63 o 
   0   3   1      697.28      707.33     18.80 o 
   1   3   1       62.78       73.88      5.49 o 
   2   3   1      168.50      169.14      8.12 o 
   3   3   1     2275.87     2253.34     36.69 o 
   4   3   1      994.25     1014.16     19.59 o 
   5   3   1     1205.32     1223.55     22.46 o 
   6   3   1      558.67      548.10     13.54 o 
   7   3   1       88.63       90.43      7.84 o 
   8   3   1       12.34        6.61     10.00 o 
   9   3   1      543.61      511.70     15.95 o 
  10   3   1      440.78      417.48     21.89 o 
  11   3   1      232.85      255.44     15.27 o 
  12   3   1        6.17        9.57     12.07 o 
  13   3   1       34.33       42.07     17.35 o 
  14   3   1      202.10      227.63     20.23 o 
  15   3   1        4.26       -7.44     18.37 o 
  16   3   1     1163.95     1108.56     74.59 o 
  17   3   1        7.58        2.74     19.15 o 
 -14   4   1      319.81      339.83     23.89 o 
 -13   4   1        9.18       15.47     17.19 o 
 -12   4   1      882.48      879.79     46.03 o 
 -11   4   1      390.78      362.52     24.56 o 
 -10   4   1      183.35      202.07     17.82 o 
  -9   4   1       29.60       22.30     14.92 o 
  -8   4   1      304.67      316.59     25.90 o 
  -7   4   1      121.96      145.59     19.28 o 
  -6   4   1     1500.62     1498.93     34.79 o 
  -5   4   1      235.33      234.23     14.21 o 
  -4   4   1     1110.99     1133.25     25.81 o 
  -3   4   1        6.17       17.14     12.28 o 
  -2   4   1       56.33       54.95     13.24 o 
  -1   4   1     1564.01     1574.48     40.48 o 
   0   4   1      165.16      199.36     21.83 o 
   1   4   1     1013.42      985.06     36.02 o 
   2   4   1      291.51      297.18     15.05 o 
   3   4   1       35.49       36.71      9.28 o 
   4   4   1       88.20       94.44     11.80 o 
   5   4   1     1791.96     1840.76     40.28 o 
   6   4   1        4.06        7.63     10.83 o 
   7   4   1      364.02      371.90     17.01 o 
   8   4   1      207.09      208.94     16.17 o 
   9   4   1      175.17      213.04     14.82 o 
  10   4   1       70.10       81.74     13.92 o 
  11   4   1       17.98       33.49     14.32 o 
  12   4   1      596.68      600.84     28.57 o 
  13   4   1       11.08      -14.86     14.86 o 
  14   4   1      231.96      257.80     22.49 o 
  -9   5   1      102.14      195.37     37.81 o 
  -8   5   1      320.70      426.82     32.27 o 
  -7   5   1      140.57      126.71     21.30 o 
  -6   5   1       48.65       37.92     19.63 o 
  -5   5   1       88.01       74.32     20.16 o 
  -4   5   1      159.76      181.37     22.52 o 
  -3   5   1      521.07      522.74     26.36 o 
  -2   5   1      725.04      811.30     31.29 o 
  -1   5   1      229.25      257.85     24.40 o 
   0   5   1      250.52      300.73     21.63 o 
   1   5   1      378.94      379.04     23.63 o 
   2   5   1        1.55      -12.61     23.29 o 
   3   5   1     1305.69     1365.80     49.34 o 
   4   5   1      265.60      296.19     33.11 o 
   5   5   1     1031.82     1060.67     39.70 o 
   6   5   1       50.02       54.27     19.73 o 
   7   5   1       33.18        1.30     19.64 o 
   8   5   1       74.22       86.91     19.65 o 
 -21   0   2     1675.84     1680.35     63.72 o 
 -20   0   2     1970.77     1898.22     98.31 o 
 -19   0   2       88.40      133.13     24.40 o 
 -18   0   2     2407.92     2310.09     61.79 o 
 -17   0   2      657.18      671.07     27.51 o 
 -16   0   2     2951.65     2516.45     64.93 o 
 -15   0   2       37.71       60.83     12.58 o 
 -14   0   2     3400.36     3431.07     83.16 o 
 -13   0   2      180.65      160.87     13.53 o 
 -12   0   2    10817.53    11115.59    249.73 o 
 -11   0   2      379.42      421.11     18.89 o 
 -10   0   2    20235.83    20689.44    400.93 o 
  -9   0   2     2871.15     2968.91     60.95 o 
  -8   0   2    13695.04    15362.67    347.13 o 
  -7   0   2     9482.33     9636.98    187.98 o 
  -6   0   2      249.47      308.35      9.80 o 
  -5   0   2    23196.18    23701.46    456.10 o 
  -4   0   2     8468.35     8647.10    201.79 o 
  -3   0   2     1122.19     1091.23     23.77 o 
  -2   0   2     3281.82     3445.77     69.09 o 
  -1   0   2     5912.04     6514.08    178.32 o 
   0   0   2     1181.97     1251.42     34.30 o 
   1   0   2    14727.93    15167.76    292.99 o 
   2   0   2     9521.07     9584.03    226.78 o 
   3   0   2    10336.43    10234.69    485.75 o 
   4   0   2    26198.07    26537.69    634.47 o 
   5   0   2     6725.17     6714.55    130.82 o 
   6   0   2    34249.32    33739.38    650.15 o 
   7   0   2       24.77       56.90      5.36 o 
   8   0   2    36625.32    38288.17    738.46 o 
   9   0   2      761.26      855.09     21.21 o 
  10   0   2        9.89       10.70     10.25 o 
  11   0   2      542.85      566.90     21.65 o 
  12   0   2     3153.79     3368.66     81.20 o 
  13   0   2     2100.71     2003.47     52.57 o 
  14   0   2     5824.35     5823.97    135.50 o 
  15   0   2      710.36      663.82     40.21 o 
  16   0   2     2587.54     2568.17     81.26 o 
  17   0   2     2980.14     2963.82     93.57 o 
  18   0   2      306.68      340.96     29.77 o 
  19   0   2     4441.90     4515.61    136.75 o 
  20   0   2        3.03       34.21     25.39 o 
 -21   1   2      573.20      593.42     35.82 o 
 -20   1   2       91.50       80.38     15.21 o 
 -19   1   2     1924.97     1975.87     44.15 o 
 -18   1   2     1023.34     1086.80     32.68 o 
 -17   1   2      874.42      872.92     27.53 o 
 -16   1   2     5205.40     5066.84     93.96 o 
 -15   1   2      237.14      238.64     14.56 o 
 -14   1   2    11414.24    11037.71    176.32 o 
 -13   1   2       39.23       47.12      8.45 o 
 -12   1   2     2331.31     2300.60     50.19 o 
 -11   1   2     4526.34     4251.30     65.87 o 
 -10   1   2     1148.94     1227.44     22.27 o 
  -9   1   2     3799.51     3597.02     55.35 o 
  -8   1   2    13993.20    14472.82    211.20 o 
  -7   1   2       56.83       45.37      3.27 o 
  -6   1   2     9901.25    10394.79    142.80 o 
  -5   1   2     8417.47     8633.04    118.74 o 
  -4   1   2     1172.91     1250.12     19.75 o 
  -3   1   2    11189.48    11171.30    153.23 o 
  -2   1   2      101.33       81.64      3.59 o 
  -1   1   2    30462.96    30466.71    414.87 o 
   0   1   2     1876.81     1871.36     26.39 o 
   1   1   2     6611.78     6882.34    100.14 o 
   2   1   2    53054.42    53983.49    786.81 o 
   3   1   2     2444.16     2417.58     36.56 o 
   4   1   2    12998.88    13059.39    191.35 o 
   5   1   2    10968.97    11126.85    152.57 o 
   6   1   2      106.24      126.09      5.18 o 
   7   1   2      422.49      402.69     15.92 o 
   8   1   2    18299.54    18893.55    275.38 o 
   9   1   2      234.35      246.54      9.22 o 
  10   1   2    12253.01    11885.28    196.68 o 
  11   1   2      521.34      530.84     15.69 o 
  12   1   2     6889.62     6797.17    162.06 o 
  13   1   2     1474.75     1439.54     45.47 o 
  14   1   2      994.94     1033.48     24.38 o 
  15   1   2     3144.19     3122.75     55.77 o 
  16   1   2      578.63      546.40     21.51 o 
  17   1   2     2843.84     2781.53     56.54 o 
  18   1   2      399.42      372.19     19.36 o 
  19   1   2        4.26        9.70     16.22 o 
  20   1   2      119.23      137.78     16.90 o 
 -19   2   2       65.18      108.00     15.56 o 
 -18   2   2     1784.33     1633.17     52.78 o 
 -17   2   2      305.97      289.60     18.72 o 
 -16   2   2      542.11      482.19     30.31 o 
 -15   2   2       14.90       -1.11     12.40 o 
 -14   2   2     1237.41     1231.45     30.85 o 
 -13   2   2       15.46       -0.78      9.02 o 
 -12   2   2     8634.44     8680.25    141.14 o 
 -11   2   2      154.96      155.99      9.93 o 
 -10   2   2     9787.52     9866.38    158.59 o 
  -9   2   2     3012.90     2964.77     50.80 o 
  -8   2   2     2620.09     2558.13     37.62 o 
  -7   2   2     8255.61     7969.12    110.71 o 
  -6   2   2      524.63      582.66     11.79 o 
  -5   2   2    14366.08    14269.35    195.82 o 
  -4   2   2      141.26      149.36      5.50 o 
  -3   2   2     1287.91     1208.73     19.98 o 
  -2   2   2      126.68      107.96      4.79 o 
  -1   2   2     4913.16     4902.05     68.43 o 
   0   2   2     1860.34     1804.39     26.44 o 
   1   2   2    19268.32    19428.00    264.89 o 
   2   2   2     1138.74     1262.20     19.35 o 
   3   2   2     7126.31     6997.79     96.86 o 
   4   2   2     7882.86     8189.10    121.49 o 
   5   2   2     2929.40     3023.20     46.92 o 
   6   2   2    17785.58    18039.79    265.08 o 
   7   2   2      135.80      141.09      7.13 o 
   8   2   2    11501.71    11451.99    182.81 o 
   9   2   2       49.65       64.94     10.15 o 
  10   2   2       53.35       59.97     12.03 o 
  11   2   2      471.59      459.71     15.66 o 
  12   2   2     1834.37     1767.85     35.04 o 
  13   2   2      719.22      705.86     22.60 o 
  14   2   2     4318.12     3896.87    106.09 o 
  15   2   2      179.71      196.86     16.35 o 
  16   2   2      579.41      527.86     32.17 o 
  17   2   2     2354.06     2216.29     70.67 o 
  18   2   2      213.47      234.92     22.89 o 
  19   2   2     1900.71     2074.17     48.03 o 
 -18   3   2      320.30      315.89     35.20 o 
 -17   3   2      398.93      374.88     32.02 o 
 -16   3   2     1341.64     1304.59     51.79 o 
 -15   3   2       31.35       28.26     15.13 o 
 -14   3   2     4442.47     4334.29     70.14 o 
 -13   3   2      202.50      196.41     13.95 o 
 -12   3   2     1664.35     1641.92     31.04 o 
 -11   3   2     1134.97     1096.97     24.85 o 
 -10   3   2      125.87      157.36     10.58 o 
  -9   3   2     1862.94     1767.12     33.41 o 
  -8   3   2     4182.12     4074.95     68.55 o 
  -7   3   2       85.83       82.62      7.01 o 
  -6   3   2     3328.17     3353.36     49.40 o 
  -5   3   2     3995.18     4053.59     62.72 o 
  -4   3   2      186.53      202.86      8.55 o 
  -3   3   2    12484.78    12385.44    170.78 o 
  -2   3   2      131.59      144.10      6.67 o 
  -1   3   2    12372.29    12554.76    172.99 o 
   0   3   2      624.78      603.21     12.14 o 
   1   3   2     2579.29     2551.18     37.72 o 
   2   3   2     2931.68     2788.07     44.10 o 
   3   3   2     1036.34     1046.58     19.67 o 
   4   3   2     2896.70     2821.60     45.07 o 
   5   3   2     2685.64     2670.01     47.07 o 
   6   3   2      228.07      202.76      9.79 o 
   7   3   2     1114.59     1093.24     21.28 o 
   8   3   2     1625.45     1623.87     34.77 o 
   9   3   2        1.47       19.92     10.06 o 
  10   3   2     8585.16     8370.06    150.59 o 
  11   3   2      139.92      156.15     13.55 o 
  12   3   2     4222.55     4204.49     80.68 o 
  13   3   2      975.64     1011.93     33.51 o 
  14   3   2      380.36      408.94     24.23 o 
  15   3   2     1331.66     1329.50     40.09 o 
  16   3   2      249.27      247.42     23.58 o 
  17   3   2      555.87      581.13     30.89 o 
 -14   4   2       54.24       57.75     18.99 o 
 -13   4   2        0.61       -6.47     17.12 o 
 -12   4   2     2299.80     2376.62     58.17 o 
 -11   4   2       15.02       29.19     15.80 o 
 -10   4   2     1791.47     1853.99     54.58 o 
  -9   4   2      271.04      271.16     18.82 o 
  -8   4   2      915.02      905.69     35.11 o 
  -7   4   2     4078.65     4030.45     87.08 o 
  -6   4   2      177.22      157.95     13.29 o 
  -5   4   2     4680.32     4642.96     88.07 o 
  -4   4   2        2.09       -4.14     10.55 o 
  -3   4   2      384.67      384.94     16.54 o 
  -2   4   2       36.09       25.15     12.76 o 
  -1   4   2     1135.86     1194.29     44.21 o 
   0   4   2      252.66      219.78     16.03 o 
   1   4   2     5711.49     5734.50    106.75 o 
   2   4   2      250.27      247.52     14.70 o 
   3   4   2     3531.88     3517.37     63.88 o 
   4   4   2     1390.20     1414.82     29.53 o 
   5   4   2     1064.53     1064.61     31.54 o 
   6   4   2     3178.41     3242.38     62.89 o 
   7   4   2        3.76        7.77     10.61 o 
   8   4   2     1611.59     1648.74     39.08 o 
   9   4   2       70.08       59.16     19.42 o 
  10   4   2      196.62      201.17     16.00 o 
  11   4   2      142.60      169.60     19.23 o 
  12   4   2      441.13      430.92     22.47 o 
  13   4   2       84.78       81.53     16.95 o 
  14   4   2      924.74      969.92     35.45 o 
  -9   5   2      329.34      377.80     27.90 o 
  -8   5   2      185.92      215.02     25.32 o 
  -7   5   2       10.63       -1.53     17.97 o 
  -6   5   2      178.65      223.62     29.29 o 
  -5   5   2     1716.98     1846.71     76.23 o 
  -4   5   2      111.33      148.01     19.65 o 
  -3   5   2     2925.89     3063.30     72.57 o 
  -2   5   2       25.18       52.97     17.24 o 
  -1   5   2     1767.30     1851.67     49.48 o 
   0   5   2      280.10      283.35     21.06 o 
   1   5   2      154.49      173.01     27.47 o 
   2   5   2      346.82      356.07     22.55 o 
   3   5   2        9.09      -16.19     16.36 o 
   4   5   2      446.12      482.47     37.92 o 
   5   5   2      163.98      173.13     21.47 o 
   6   5   2        3.48       10.08     15.85 o 
   7   5   2      571.40      571.00     31.89 o 
   8   5   2      741.66      763.97     31.15 o 
 -21   1   3        0.77       19.24     14.91 o 
 -20   1   3       10.01        8.99     13.74 o 
 -19   1   3       18.28       36.06     13.25 o 
 -18   1   3       57.26       67.22     13.41 o 
 -17   1   3       11.78        7.23     12.09 o 
 -16   1   3       88.13       83.85     12.49 o 
 -15   1   3        5.88       26.21     11.35 o 
 -14   1   3       36.07       17.05      8.45 o 
 -13   1   3      152.39      178.10     10.99 o 
 -12   1   3       20.45        7.99      6.31 o 
 -11   1   3      211.87      230.30      9.56 o 
 -10   1   3      310.98      296.51      9.62 o 
  -9   1   3      324.55      334.36      9.57 o 
  -8   1   3      153.22      172.95      6.58 o 
  -7   1   3     2554.37     2782.97     40.07 o 
  -6   1   3       20.65       23.38      2.94 o 
  -5   1   3     1392.00     1534.03     22.47 o 
  -4   1   3      579.66      627.04     10.21 o 
  -3   1   3        1.86        6.67      1.87 o 
  -2   1   3        5.42        4.76      1.75 o 
  -1   1   3     5554.80     5702.14     78.32 o 
   0   1   3     4396.93     4608.02     67.56 o 
   1   1   3    14125.80    15448.27    210.79 o 
   2   1   3     3503.76     3688.67     59.60 o 
   3   1   3      228.59      243.53      7.73 o 
   4   1   3      572.77      555.71      9.60 o 
   5   1   3      253.60      279.56      6.79 o 
   6   1   3     1808.45     1898.47     28.14 o 
   7   1   3     2366.36     2575.94     35.49 o 
   8   1   3      276.91      334.22      9.27 o 
   9   1   3       74.76       52.45      4.94 o 
  10   1   3       67.30       59.82      6.41 o 
  11   1   3      199.67      173.53      8.25 o 
  12   1   3      254.25      261.81     17.00 o 
  13   1   3       56.11       42.96     11.00 o 
  14   1   3      256.65      282.88     16.12 o 
  15   1   3      320.26      285.03     16.87 o 
  16   1   3       40.94       68.41     13.35 o 
  17   1   3       59.09       84.60     22.83 o 
  18   1   3        0.66       40.38     14.26 o 
  19   1   3        1.69       -8.61     14.19 o 
  20   1   3       12.21       18.68     19.62 o 
 -20   2   3       49.90       66.11     17.66 o 
 -19   2   3      110.66      140.35     17.23 o 
 -18   2   3      133.62      149.79     16.75 o 
 -17   2   3        3.52        4.32     14.28 o 
 -16   2   3      130.45      128.20     15.51 o 
 -15   2   3        3.16       10.61     12.18 o 
 -14   2   3        8.79        5.75     10.94 o 
 -13   2   3      319.36      252.19     13.52 o 
 -12   2   3        4.89       10.93      8.36 o 
 -11   2   3      800.98      768.28     18.65 o 
 -10   2   3        1.08        6.71      6.86 o 
  -9   2   3     1269.78     1202.00     21.42 o 
  -8   2   3      109.23      107.93      5.58 o 
  -7   2   3      731.18      728.79     13.26 o 
  -6   2   3     2268.68     2355.47     34.61 o 
  -5   2   3     1186.81     1165.03     18.38 o 
  -4   2   3      216.26      224.96      6.45 o 
  -3   2   3      629.97      638.55     11.26 o 
  -2   2   3      746.42      747.48     12.55 o 
  -1   2   3     2328.65     2430.29     32.99 o 
   0   2   3     1558.31     1510.21     22.60 o 
   1   2   3     5940.92     6536.88     90.51 o 
   2   2   3      306.83      279.94      7.75 o 
   3   2   3     1236.41     1323.44     22.11 o 
   4   2   3      397.63      405.66      9.71 o 
   5   2   3      923.73      943.27     17.30 o 
   6   2   3      254.56      286.07      9.31 o 
   7   2   3        6.75       11.98      5.29 o 
   8   2   3     3367.63     3339.16     56.73 o 
   9   2   3     3085.75     2969.15     51.49 o 
  10   2   3     1451.70     1451.89     29.15 o 
  11   2   3      629.56      610.85     18.11 o 
  12   2   3       60.37       50.57     10.31 o 
  13   2   3      372.61      346.96     17.55 o 
  14   2   3      191.99      193.11     15.49 o 
  15   2   3      199.18      196.17     16.37 o 
  16   2   3        2.22      -10.64     14.66 o 
  17   2   3       22.89       25.93     14.92 o 
  18   2   3        9.46       34.44     16.01 o 
 -18   3   3      176.70      187.02     31.31 o 
 -17   3   3       32.85       18.40     16.62 o 
 -16   3   3       44.00       29.49     14.16 o 
 -15   3   3       70.83       68.18     13.41 o 
 -14   3   3        4.20       -4.57     11.55 o 
 -13   3   3      169.47      166.01     12.91 o 
 -12   3   3       99.99      100.20     11.44 o 
 -11   3   3       75.16       79.96     10.20 o 
 -10   3   3      212.79      229.69     13.72 o 
  -9   3   3      627.57      638.02     17.07 o 
  -8   3   3       72.64       63.92      7.46 o 
  -7   3   3     1099.31     1082.82     23.16 o 
  -6   3   3       23.86       31.23      6.29 o 
  -5   3   3      846.22      893.02     17.44 o 
  -4   3   3      899.82      884.68     16.67 o 
  -3   3   3      357.23      371.08      9.64 o 
  -2   3   3      836.73      833.40     15.16 o 
  -1   3   3     1775.18     1765.92     27.30 o 
   0   3   3      678.70      655.58     12.66 o 
   1   3   3      151.85      155.85      7.52 o 
   2   3   3      403.25      405.14     17.00 o 
   3   3   3      875.26      863.48     19.34 o 
   4   3   3     2470.31     2485.80     44.02 o 
   5   3   3      300.66      266.35     11.56 o 
   6   3   3     1473.10     1496.49     29.23 o 
   7   3   3     1544.67     1461.58     33.96 o 
   8   3   3      283.90      289.48     13.68 o 
   9   3   3      103.40      112.59     12.81 o 
  10   3   3      376.60      371.24     16.32 o 
  11   3   3      842.38      826.81     38.19 o 
  12   3   3      812.02      832.64     27.50 o 
  13   3   3       10.62        7.00     13.81 o 
  14   3   3      443.07      392.14     23.90 o 
  15   3   3       43.30       22.06     18.28 o 
  16   3   3       21.23       22.91     19.63 o 
  17   3   3      319.40      288.03     65.54 o 
 -14   4   3        1.61      -12.71     16.95 o 
 -13   4   3      446.81      444.04     25.25 o 
 -12   4   3       11.28       20.33     15.57 o 
 -11   4   3      845.36      807.76     51.54 o 
 -10   4   3       46.00       16.10     14.44 o 
  -9   4   3      403.05      398.64     21.09 o 
  -8   4   3       93.72      121.15     15.16 o 
  -7   4   3      675.98      716.35     25.31 o 
  -6   4   3     1202.03     1245.19     30.65 o 
  -5   4   3     1077.89     1076.03     24.90 o 
  -4   4   3      316.17      311.89     16.04 o 
  -3   4   3      594.22      621.18     23.54 o 
  -2   4   3      269.88      280.94     18.37 o 
  -1   4   3       71.91       86.60     13.85 o 
   0   4   3     2125.29     2149.88     44.99 o 
   1   4   3      193.13      185.31     11.04 o 
   2   4   3      853.89      841.98     20.91 o 
   3   4   3       24.63       11.33      8.59 o 
   4   4   3       80.18       74.89      9.71 o 
   5   4   3      256.07      270.62     13.51 o 
   6   4   3      220.92      227.45     17.84 o 
   7   4   3     1775.05     1805.37     39.14 o 
   8   4   3     1804.72     1731.60     38.84 o 
   9   4   3        4.40       25.47     13.64 o 
  10   4   3      611.92      636.29     23.41 o 
  11   4   3      432.31      436.76     21.57 o 
  12   4   3        0.80        8.77     18.65 o 
  13   4   3      994.87      986.88     31.32 o 
  -9   5   3      781.76      771.60     34.68 o 
  -8   5   3      320.72      283.56     24.86 o 
  -7   5   3      331.49      352.22     30.14 o 
  -6   5   3      145.31      124.03     21.06 o 
  -5   5   3      533.00      569.90     30.44 o 
  -4   5   3      343.88      377.30     26.74 o 
  -3   5   3      208.65      204.28     19.84 o 
  -2   5   3     1005.30     1037.80     35.20 o 
  -1   5   3      318.75      282.81     21.90 o 
   0   5   3       65.31       80.48     17.31 o 
   1   5   3      189.13      198.35     19.63 o 
   2   5   3      137.42      162.55     19.48 o 
   3   5   3      227.03      235.14     20.28 o 
   4   5   3     1431.18     1535.07     44.01 o 
   5   5   3       92.28      113.73     19.96 o 
   6   5   3      688.63      707.16     33.98 o 
   7   5   3       36.99       45.89     17.84 o 
   8   5   3        5.36       -5.33     18.64 o 
 -21   0   4      103.71      138.10     25.85 o 
 -20   0   4      604.70      651.23     71.84 o 
 -19   0   4     2812.22     2630.35     68.84 o 
 -18   0   4       10.96       30.25     14.06 o 
 -17   0   4     4693.87     4699.48    112.26 o 
 -16   0   4      315.25      338.47     20.53 o 
 -15   0   4     4435.29     4227.65    101.11 o 
 -14   0   4      212.47      228.17     15.93 o 
 -13   0   4       97.17       93.63     12.42 o 
 -12   0   4     5268.38     5087.76    118.33 o 
 -11   0   4     5677.67     5716.77    114.18 o 
 -10   0   4     4153.17     4176.26     84.26 o 
  -9   0   4     6330.24     6437.12    127.23 o 
  -8   0   4     3820.80     4240.88     84.57 o 
  -7   0   4       21.44       34.48      7.77 o 
  -6   0   4    57446.58    56078.24   1080.19 o 
  -5   0   4        1.77       -3.22      3.22 o 
  -4   0   4    75402.21    73052.57   1408.99 o 
  -3   0   4      546.41      516.41     14.37 o 
  -2   0   4     9395.05     9810.38    219.45 o 
  -1   0   4    11264.75    11633.85    224.55 o 
   0   0   4     7812.11     8103.50    156.55 o 
   1   0   4     2721.34     2766.22     54.12 o 
   2   0   4    16326.18    17125.74    329.85 o 
   3   0   4     9375.49     9310.91    201.76 o 
   4   0   4    14291.65    14313.34    591.99 o 
   5   0   4     2547.37     2500.83    107.16 o 
   6   0   4     2181.95     2384.11     60.95 o 
   7   0   4    20593.76    20202.76    391.12 o 
   8   0   4      297.72      350.13     15.28 o 
   9   0   4    21269.40    21413.52    415.53 o 
  10   0   4     1766.32     1964.48     62.31 o 
  11   0   4     3632.74     3690.30    108.22 o 
  12   0   4     5519.51     5716.57    132.62 o 
  13   0   4        6.33       31.54     14.25 o 
  14   0   4     1323.69     1538.36     43.89 o 
  15   0   4      722.33      769.84     29.55 o 
  16   0   4      455.06      441.91     24.45 o 
  17   0   4      304.73      390.07     31.16 o 
  18   0   4      213.29      213.19     27.10 o 
  19   0   4        5.82       38.10     25.21 o 
  20   0   4      616.17      605.51     39.19 o 
 -21   1   4     1349.44     1371.90     35.70 o 
 -20   1   4      709.14      778.73     26.20 o 
 -19   1   4     1026.83      969.82     59.44 o 
 -18   1   4      316.41      334.14     18.46 o 
 -17   1   4      109.66      141.13     15.00 o 
 -16   1   4        2.40      -10.74     10.74 o 
 -15   1   4     5707.54     5551.47     99.96 o 
 -14   1   4     1822.45     1557.22     47.82 o 
 -13   1   4     6595.83     6091.40    171.27 o 
 -12   1   4     2127.57     2011.33     43.17 o 
 -11   1   4     3419.24     3267.75     51.35 o 
 -10   1   4    16584.98    16374.91    239.43 o 
  -9   1   4        1.75       -1.04      3.32 o 
  -8   1   4    18384.34    18278.14    250.14 o 
  -7   1   4      125.22      133.27      5.22 o 
  -6   1   4    17633.72    17820.33    243.27 o 
  -5   1   4     1920.22     2129.43     30.88 o 
  -4   1   4     2301.11     2465.31     35.10 o 
  -3   1   4     2051.43     2113.70     30.20 o 
  -2   1   4    33935.98    34845.33    475.07 o 
  -1   1   4      107.22      101.93      3.30 o 
   0   1   4   119440.50   118271.40   2155.81 o 
   1   1   4       34.85       39.60      2.56 o 
   2   1   4      798.57      696.99     11.06 o 
   3   1   4    27770.28    27582.11    401.98 o 
   4   1   4      149.71      189.33      5.48 o 
   5   1   4    16745.64    16771.36    229.40 o 
   6   1   4      699.44      725.86     12.95 o 
   7   1   4     8108.73     8328.67    115.48 o 
   8   1   4     2669.21     2694.31     39.67 o 
   9   1   4     1102.00     1061.01     20.01 o 
  10   1   4      916.36      890.72     20.75 o 
  11   1   4     6269.96     6224.16    140.08 o 
  12   1   4       58.27       43.31     10.89 o 
  13   1   4     6693.12     6482.19    129.91 o 
  14   1   4     1117.63     1186.46     37.65 o 
  15   1   4      839.89      867.62     25.76 o 
  16   1   4     3818.46     3797.38     73.47 o 
  17   1   4      127.50      161.85     24.76 o 
  18   1   4     2576.25     2562.85     53.98 o 
  19   1   4       89.45      118.42     16.23 o 
 -20   2   4      183.85      181.24     18.77 o 
 -19   2   4     2483.78     2439.13     53.25 o 
 -18   2   4       28.33      -13.99     13.99 o 
 -17   2   4     4320.14     4132.07    106.79 o 
 -16   2   4       52.56       45.13     13.71 o 
 -15   2   4     2864.94     2673.98     68.26 o 
 -14   2   4      203.15      192.08     14.12 o 
 -13   2   4      188.96      217.91     12.24 o 
 -12   2   4     3965.70     3774.17     69.05 o 
 -11   2   4     2742.04     2740.64     48.17 o 
 -10   2   4     1899.25     1818.04     33.49 o 
  -9   2   4     3746.52     3796.47     54.74 o 
  -8   2   4      224.88      225.63      7.72 o 
  -7   2   4      624.90      654.64     12.42 o 
  -6   2   4    35411.62    36426.90    495.94 o 
  -5   2   4        0.11       -2.26      3.35 o 
  -4   2   4    26974.95    27184.17    370.58 o 
  -3   2   4      680.32      673.05     12.68 o 
  -2   2   4     7665.46     7602.41    105.15 o 
  -1   2   4     2673.45     2479.96     35.69 o 
   0   2   4     1007.90     1086.92     16.97 o 
   1   2   4    12309.93    12252.46    167.81 o 
   2   2   4     5847.43     6113.76     84.94 o 
   3   2   4     3570.08     3642.72     55.47 o 
   4   2   4     3020.03     3107.35     47.94 o 
   5   2   4     1786.10     1804.81     29.64 o 
   6   2   4      663.11      682.66     14.44 o 
   7   2   4    16629.47    16731.55    246.62 o 
   8   2   4      254.01      248.56     11.45 o 
   9   2   4    12997.33    12896.02    206.23 o 
  10   2   4     1186.81     1250.06     33.58 o 
  11   2   4     1619.38     1602.80     32.11 o 
  12   2   4     3214.72     3222.20     57.23 o 
  13   2   4        1.06       14.74     12.17 o 
  14   2   4     2966.32     2780.38     94.64 o 
  15   2   4      644.12      561.94     31.41 o 
  16   2   4      274.52      265.27     24.13 o 
  17   2   4      186.46      188.13     18.07 o 
  18   2   4      615.06      694.78     26.67 o 
 -18   3   4       88.30       74.78     17.35 o 
 -17   3   4      182.18      217.36     17.66 o 
 -16   3   4        0.68      -12.21     14.07 o 
 -15   3   4     1475.03     1528.88     37.09 o 
 -14   3   4      278.95      289.36     15.68 o 
 -13   3   4     5722.60     5564.93     93.83 o 
 -12   3   4       52.81       60.16     10.75 o 
 -11   3   4     1622.25     1607.12     32.20 o 
 -10   3   4     3746.91     3732.22     69.70 o 
  -9   3   4      176.93      181.82     11.74 o 
  -8   3   4     5379.87     5139.59     79.02 o 
  -7   3   4      746.30      814.51     17.18 o 
  -6   3   4     3087.32     2981.33     47.42 o 
  -5   3   4        5.22        9.27      5.48 o 
  -4   3   4      474.40      509.62     11.27 o 
  -3   3   4      375.46      349.52      8.87 o 
  -2   3   4     7740.63     8039.43    111.95 o 
  -1   3   4      166.60      149.35      7.51 o 
   0   3   4     4406.68     4228.61     65.00 o 
   1   3   4     1788.66     1800.85     33.07 o 
   2   3   4     3835.96     3810.57     64.50 o 
   3   3   4     8043.81     7953.83    129.88 o 
   4   3   4       63.72       69.00      7.68 o 
   5   3   4     9685.52     9557.57    155.42 o 
   6   3   4      358.14      396.71     13.25 o 
   7   3   4     2456.77     2361.49     47.01 o 
   8   3   4      148.73      146.26     11.17 o 
   9   3   4      403.57      417.40     17.03 o 
  10   3   4      399.13      398.34     18.28 o 
  11   3   4     3173.85     3125.77     62.30 o 
  12   3   4        3.50       23.03     12.76 o 
  13   3   4     1854.69     1879.22     57.99 o 
  14   3   4      232.27      235.69     21.39 o 
  15   3   4      264.88      265.34     25.29 o 
  16   3   4     2596.32     2430.41     61.59 o 
 -15   4   4      311.79      346.36     59.87 o 
 -14   4   4      266.80      258.71     26.05 o 
 -13   4   4        7.54        6.09     18.19 o 
 -12   4   4      531.95      450.86     39.30 o 
 -11   4   4      759.73      759.27     46.80 o 
 -10   4   4      123.80      113.10     16.07 o 
  -9   4   4      916.98      982.74     30.34 o 
  -8   4   4      187.55      218.41     16.56 o 
  -7   4   4     1452.55     1469.23     34.39 o 
  -6   4   4     2536.02     2601.61     53.27 o 
  -5   4   4        6.67        6.45     10.48 o 
  -4   4   4     4944.11     4984.38     93.91 o 
  -3   4   4      417.38      411.41     17.02 o 
  -2   4   4     1853.77     1828.93     39.72 o 
  -1   4   4     1213.40     1203.25     28.88 o 
   0   4   4      141.01      160.12     10.52 o 
   1   4   4     2942.38     2930.29     52.30 o 
   2   4   4      901.16      900.80     20.23 o 
   3   4   4      250.95      258.31     13.08 o 
   4   4   4      511.68      516.66     16.67 o 
   5   4   4      697.79      701.59     19.61 o 
   6   4   4       21.06       41.42     10.95 o 
   7   4   4     2466.67     2549.51     51.88 o 
   8   4   4      124.17      141.79     16.95 o 
   9   4   4     3256.97     3270.24     64.90 o 
  10   4   4      385.76      393.73     20.38 o 
  11   4   4      797.35      790.72     26.64 o 
  12   4   4     1037.70     1094.91     31.74 o 
  13   4   4       51.68       42.59     17.38 o 
  -9   5   4       62.70       56.72     45.38 o 
  -8   5   4     1256.85     1293.62     45.37 o 
  -7   5   4      761.33      756.24     62.10 o 
  -6   5   4      319.78      342.57     26.31 o 
  -5   5   4      134.64      137.70     21.29 o 
  -4   5   4      182.14      214.27     26.74 o 
  -3   5   4       89.75       87.56     17.71 o 
  -2   5   4      785.86      836.49     31.73 o 
  -1   5   4       41.26       36.34     17.07 o 
   0   5   4      790.44      871.64     32.10 o 
   1   5   4     1044.43     1041.14     34.67 o 
   2   5   4      360.14      398.48     24.30 o 
   3   5   4     1900.64     1871.07     57.49 o 
   4   5   4       81.22       79.65     19.31 o 
   5   5   4     1341.66     1330.31     61.37 o 
   6   5   4        8.67      -17.92     17.92 o 
   7   5   4      643.15      621.69     30.73 o 
 -21   1   5       78.11       83.35     18.01 o 
 -20   1   5      472.40      537.35     32.73 o 
 -19   1   5       63.00      102.13     14.47 o 
 -18   1   5        4.48       31.97     13.10 o 
 -17   1   5      207.85      225.39     16.03 o 
 -16   1   5      117.53      109.37     13.02 o 
 -15   1   5       55.91       46.64     10.15 o 
 -14   1   5     1480.62     1331.06     63.13 o 
 -13   1   5      130.69      148.06     12.78 o 
 -12   1   5       74.26       68.72      7.27 o 
 -11   1   5      300.03      275.93     13.43 o 
 -10   1   5      193.20      196.64      7.50 o 
  -9   1   5       11.46       19.69      3.74 o 
  -8   1   5       44.26       40.80      3.87 o 
  -7   1   5     1196.18     1455.51     22.14 o 
  -6   1   5      268.11      261.89      6.45 o 
  -5   1   5     1527.07     1717.32     25.14 o 
  -4   1   5      975.27     1018.35     18.24 o 
  -3   1   5     1443.13     1476.75     21.45 o 
  -2   1   5      218.16      197.15      4.51 o 
  -1   1   5     4665.41     5031.20     74.96 o 
   0   1   5      950.32     1029.86     15.68 o 
   1   1   5      398.54      382.66      7.31 o 
   2   1   5     1128.90     1314.31     19.42 o 
   3   1   5      493.93      525.05     15.54 o 
   4   1   5        2.85       -0.88      2.54 o 
   5   1   5        5.04       10.64      3.01 o 
   6   1   5       38.32       50.81      4.01 o 
   7   1   5        4.41        4.29      3.62 o 
   8   1   5      321.46      330.55     11.11 o 
   9   1   5       11.42       23.20      7.60 o 
  10   1   5      583.60      576.27     14.58 o 
  11   1   5      140.29      134.64      9.45 o 
  12   1   5      459.53      444.01     23.91 o 
  13   1   5       43.49       35.91     11.12 o 
  14   1   5       10.24       17.27     11.91 o 
  15   1   5       72.30       86.79     18.13 o 
  16   1   5       39.29       66.38     14.28 o 
  17   1   5      201.71      248.54     30.40 o 
  18   1   5       78.87      114.80     16.20 o 
  19   1   5        8.41        0.05     14.73 o 
 -20   2   5      145.63      159.36     20.62 o 
 -19   2   5       32.17       41.77     16.10 o 
 -18   2   5      449.86      404.88     21.59 o 
 -17   2   5      124.06      125.22     15.64 o 
 -16   2   5      197.88      179.66     15.57 o 
 -15   2   5      134.55      123.79     14.02 o 
 -14   2   5      448.51      448.71     17.28 o 
 -13   2   5     1333.01     1223.40     26.32 o 
 -12   2   5      433.34      441.86     14.81 o 
 -11   2   5      175.27      216.83     14.00 o 
 -10   2   5     1119.66     1125.99     20.98 o 
  -9   2   5      196.83      218.36      8.49 o 
  -8   2   5     1325.16     1376.98     22.05 o 
  -7   2   5       34.93       43.56      4.53 o 
  -6   2   5      329.49      360.95      8.18 o 
  -5   2   5     2774.39     2786.74     40.18 o 
  -4   2   5      151.56      158.35      8.52 o 
  -3   2   5      229.22      228.41      6.49 o 
  -2   2   5     1690.04     1772.79     26.27 o 
  -1   2   5      710.20      840.32     13.81 o 
   0   2   5      205.28      221.56      5.90 o 
   1   2   5      621.19      571.91     12.60 o 
   2   2   5      138.64      130.13      4.88 o 
   3   2   5      233.28      350.43      9.32 o 
   4   2   5      623.96      630.55     14.39 o 
   5   2   5      152.80      155.75      7.68 o 
   6   2   5      247.43      253.29      9.34 o 
   7   2   5        2.97       10.43      6.71 o 
   8   2   5      468.20      449.00     13.99 o 
   9   2   5      842.07      861.89     20.20 o 
  10   2   5       29.27       32.88      8.95 o 
  11   2   5       74.45       85.86     10.35 o 
  12   2   5      156.35      157.39     13.08 o 
  13   2   5       52.17       66.84     13.33 o 
  14   2   5      413.14      444.27     28.17 o 
  15   2   5        1.54        1.47     14.39 o 
  16   2   5      824.15      731.84     26.06 o 
  17   2   5        3.34       42.10     18.02 o 
  18   2   5        1.01       32.17     19.20 o 
 -18   3   5        1.15       51.75     19.32 o 
 -17   3   5      297.95      341.23     24.05 o 
 -16   3   5      679.20      601.42     24.23 o 
 -15   3   5      304.19      277.83     17.66 o 
 -14   3   5      794.21      762.47     22.46 o 
 -13   3   5       11.20       -2.99     10.42 o 
 -12   3   5      216.46      231.33     13.06 o 
 -11   3   5      144.83      148.19     14.84 o 
 -10   3   5      161.94      145.06     10.27 o 
  -9   3   5      390.44      362.79     13.32 o 
  -8   3   5      127.73      140.59     11.58 o 
  -7   3   5       16.60       15.99      6.23 o 
  -6   3   5     1366.73     1372.88     24.40 o 
  -5   3   5      259.98      245.77      8.34 o 
  -4   3   5      512.04      515.12     12.77 o 
  -3   3   5      906.52      880.11     17.42 o 
  -2   3   5      458.51      455.05     10.66 o 
  -1   3   5     3372.12     3386.75     53.03 o 
   0   3   5      215.34      220.62      8.56 o 
   1   3   5      469.84      465.13     13.66 o 
   2   3   5       15.15       13.32      6.46 o 
   3   3   5        3.49       -0.82      6.65 o 
   4   3   5       18.89       30.04      7.73 o 
   5   3   5      643.20      671.85     22.17 o 
   6   3   5        5.17       10.84      7.70 o 
   7   3   5       23.34       17.71      9.17 o 
   8   3   5       21.60       12.20      9.45 o 
   9   3   5        1.68        0.97     10.37 o 
  10   3   5      494.27      496.19     25.29 o 
  11   3   5       33.24       31.80     12.24 o 
  12   3   5     1153.55     1138.56     30.82 o 
  13   3   5        0.74       -0.58     14.44 o 
  14   3   5      108.63      128.91     19.70 o 
  15   3   5      302.66      288.67     23.76 o 
  16   3   5      286.13      257.62     29.88 o 
 -15   4   5      397.93      397.77     37.40 o 
 -14   4   5      111.99      143.96     23.36 o 
 -13   4   5        3.61        2.22     21.46 o 
 -12   4   5      325.26      336.70     23.47 o 
 -11   4   5      129.97      136.87     17.47 o 
 -10   4   5     1368.21     1328.72     39.84 o 
  -9   4   5      376.07      361.63     20.51 o 
  -8   4   5      942.72      894.19     29.05 o 
  -7   4   5      244.13      239.53     13.68 o 
  -6   4   5      169.96      178.04     14.57 o 
  -5   4   5     1565.96     1587.30     32.31 o 
  -4   4   5      361.72      384.91     16.84 o 
  -3   4   5     1058.89     1077.41     26.93 o 
  -2   4   5      608.15      614.57     19.66 o 
  -1   4   5        2.29       -3.98      9.94 o 
   0   4   5       10.95        3.81      8.82 o 
   1   4   5     1305.40     1293.00     27.55 o 
   2   4   5      194.25      187.06     12.12 o 
   3   4   5     1681.05     1631.56     32.65 o 
   4   4   5      142.81      136.93     11.01 o 
   5   4   5      412.18      412.01     18.65 o 
   6   4   5      515.36      498.80     18.56 o 
   7   4   5      230.78      209.08     14.62 o 
   8   4   5      370.96      369.25     19.66 o 
   9   4   5      185.74      173.26     15.20 o 
  10   4   5      265.12      251.85     17.26 o 
  11   4   5       30.16       29.49     15.05 o 
  12   4   5      145.67      154.46     17.91 o 
  13   4   5      191.93      216.23     19.55 o 
  -9   5   5      313.98      323.93     55.46 o 
  -8   5   5      359.55      392.68     38.46 o 
  -7   5   5      156.98      194.55     22.06 o 
  -6   5   5      922.71     1063.28     47.66 o 
  -5   5   5        0.64        1.29     16.02 o 
  -4   5   5      104.19      144.29     18.43 o 
  -3   5   5      394.56      427.72     24.16 o 
  -2   5   5      135.33      160.62     18.83 o 
  -1   5   5     1108.18     1196.00     38.02 o 
   0   5   5      206.75      252.38     20.93 o 
   1   5   5      401.54      438.37     25.13 o 
   2   5   5       24.91       -2.49     16.22 o 
   3   5   5       17.12       20.29     17.47 o 
   4   5   5      186.63      199.59     34.95 o 
   5   5   5      611.14      641.26     28.56 o 
   6   5   5      233.10      238.24     20.63 o 
   7   5   5      238.59      262.19     21.65 o 
 -21   0   6      136.07      132.57     25.39 o 
 -20   0   6      107.67      111.42     30.78 o 
 -19   0   6      287.20      305.98     22.77 o 
 -18   0   6     2132.61     2158.28     61.99 o 
 -17   0   6       20.45       30.54     19.38 o 
 -16   0   6     7679.34     7532.63    173.87 o 
 -15   0   6      615.26      587.80     33.67 o 
 -14   0   6     9093.14     9004.52    204.92 o 
 -13   0   6      576.20      577.09     22.90 o 
 -12   0   6       36.43       34.55     14.38 o 
 -11   0   6    16209.26    15778.71    380.58 o 
 -10   0   6      904.03     1078.50     25.59 o 
  -9   0   6     6255.20     6153.51    121.87 o 
  -8   0   6       33.84       35.22      5.41 o 
  -7   0   6      322.41      282.80     11.46 o 
  -6   0   6     2665.26     2631.74     53.52 o 
  -5   0   6     7262.23     7823.16    152.03 o 
  -4   0   6       81.97       79.19      4.92 o 
  -3   0   6     8536.86     8980.14    173.73 o 
  -2   0   6     4922.11     5319.19    103.05 o 
  -1   0   6    24364.56    25063.07    483.33 o 
   0   0   6    29312.47    30269.12    584.13 o 
   1   0   6      297.83      269.23     11.46 o 
   2   0   6    82357.10    80725.45   1554.89 o 
   3   0   6     1224.40     1310.13     28.95 o 
   4   0   6     8639.36     7775.23    290.90 o 
   5   0   6        1.64        2.85      6.73 o 
   6   0   6      438.82      499.22     18.74 o 
   7   0   6     6570.22     6320.93    127.94 o 
   8   0   6    12405.74    12571.64    275.62 o 
   9   0   6      332.53      261.08     14.74 o 
  10   0   6     2525.83     2617.28     64.71 o 
  11   0   6     2450.66     2510.76     62.99 o 
  12   0   6     2276.13     2470.92     63.03 o 
  13   0   6     5753.69     5889.75    137.47 o 
  14   0   6      134.59      158.39     17.10 o 
  15   0   6     8663.70     8993.48    206.07 o 
  16   0   6       41.41       70.97     24.58 o 
  17   0   6     2098.96     2268.25    107.77 o 
  18   0   6       56.35       96.64     27.10 o 
  19   0   6        0.92       13.86     24.06 o 
 -21   1   6      289.40      344.73     28.04 o 
 -20   1   6     3307.45     3338.59     76.05 o 
 -19   1   6       32.98       71.63     14.33 o 
 -18   1   6     4232.91     4109.25     88.52 o 
 -17   1   6      579.76      563.19     20.85 o 
 -16   1   6      988.11      895.83     31.94 o 
 -15   1   6     2011.92     1874.44     36.31 o 
 -14   1   6     2579.88     2473.15     62.07 o 
 -13   1   6     1843.04     1635.09     39.53 o 
 -12   1   6     8600.86     8274.05    123.18 o 
 -11   1   6      216.79      216.82      9.18 o 
 -10   1   6     3909.34     4050.65     57.90 o 
  -9   1   6     4374.25     4483.73     63.51 o 
  -8   1   6       31.92       39.33      3.93 o 
  -7   1   6    19280.40    19269.08    263.54 o 
  -6   1   6        9.74        3.16      3.40 o 
  -5   1   6    13421.42    13407.93    183.51 o 
  -4   1   6     9602.82     9679.54    142.07 o 
  -3   1   6      928.56      833.47     13.02 o 
  -2   1   6    25943.95    25728.25    350.00 o 
  -1   1   6     5488.56     5811.08     86.11 o 
   0   1   6     2998.19     2728.12     48.64 o 
   1   1   6     1256.25     1260.45     18.57 o 
   2   1   6      430.52      496.82      8.82 o 
   3   1   6     3251.39     3439.71     48.26 o 
   4   1   6    25766.86    26557.86    361.31 o 
   5   1   6       26.38       36.41      3.74 o 
   6   1   6    21408.89    22232.46    303.79 o 
   7   1   6      633.83      648.58     17.22 o 
   8   1   6    18153.41    18398.41    252.29 o 
   9   1   6     2777.72     2727.52     43.64 o 
  10   1   6      804.14      785.76     18.98 o 
  11   1   6    10710.95     9988.97    262.93 o 
  12   1   6      700.36      689.28     47.37 o 
  13   1   6     1860.25     1753.49     38.28 o 
  14   1   6      670.99      699.63     24.86 o 
  15   1   6      766.09      726.47     23.67 o 
  16   1   6        1.75       21.27     13.46 o 
  17   1   6     3201.59     3226.45     64.77 o 
  18   1   6       29.74       53.39     15.98 o 
  19   1   6     2159.03     2395.45     84.66 o 
 -20   2   6       96.92      105.42     19.70 o 
 -19   2   6       24.93       42.02     18.14 o 
 -18   2   6     1130.51     1160.74     46.40 o 
 -17   2   6        6.14       10.21     13.64 o 
 -16   2   6     3727.49     3639.48     89.31 o 
 -15   2   6        0.88       11.72     11.60 o 
 -14   2   6     6072.87     5869.92     98.14 o 
 -13   2   6     1658.82     1576.04     31.73 o 
 -12   2   6      702.15      724.98     18.65 o 
 -11   2   6    10072.65     9565.59    141.97 o 
 -10   2   6      465.31      514.46     12.83 o 
  -9   2   6     6009.84     5774.69     81.41 o 
  -8   2   6      592.53      676.63     13.09 o 
  -7   2   6       27.07       27.58      4.68 o 
  -6   2   6        4.82       15.20      3.98 o 
  -5   2   6     4896.44     4976.58     69.89 o 
  -4   2   6     2711.08     2827.36     40.72 o 
  -3   2   6    12945.87    12979.59    177.99 o 
  -2   2   6      954.87     1012.88     15.24 o 
  -1   2   6     9797.56     9872.47    146.32 o 
   0   2   6     9886.68     9890.58    146.39 o 
   1   2   6     2511.89     2627.21     40.84 o 
   2   2   6    30730.96    30551.76    416.06 o 
   3   2   6     1822.24     1974.02     31.86 o 
   4   2   6     7282.38     7234.93    108.05 o 
   5   2   6       53.89       53.18      5.62 o 
   6   2   6       61.60       79.75      6.44 o 
   7   2   6     1451.77     1405.54     25.04 o 
   8   2   6     3508.29     3635.43     61.67 o 
   9   2   6     1073.89     1061.06     23.36 o 
  10   2   6     6508.31     6484.44    106.92 o 
  11   2   6      841.51      861.19     23.72 o 
  12   2   6     1608.45     1575.21     32.86 o 
  13   2   6     4643.37     4460.34     99.98 o 
  14   2   6      282.47      274.19     18.09 o 
  15   2   6     4005.38     3705.26    137.05 o 
  16   2   6      170.09      209.36     20.76 o 
  17   2   6     1666.22     1703.64     47.38 o 
  18   2   6      154.52      146.28     23.29 o 
 -18   3   6     1047.04     1018.84     36.72 o 
 -17   3   6      191.14      207.45     20.66 o 
 -16   3   6       11.41        6.75     16.58 o 
 -15   3   6      912.88      858.73     26.92 o 
 -14   3   6      211.77      247.01     14.88 o 
 -13   3   6      644.80      587.56     18.91 o 
 -12   3   6     1399.40     1517.42     31.28 o 
 -11   3   6       34.58       64.55      9.74 o 
 -10   3   6      659.84      711.77     18.72 o 
  -9   3   6     4286.42     4238.38     71.38 o 
  -8   3   6      211.71      233.28     12.94 o 
  -7   3   6     8121.90     8092.00    121.68 o 
  -6   3   6        0.84       -5.67      5.69 o 
  -5   3   6     9850.75     9836.22    146.98 o 
  -4   3   6     3069.48     3145.71     49.78 o 
  -3   3   6       81.71       91.83      8.88 o 
  -2   3   6     4456.26     4397.19     67.79 o 
  -1   3   6      943.50      968.41     17.09 o 
   0   3   6     3271.82     3116.09     58.23 o 
   1   3   6     4903.65     4822.72     80.59 o 
   2   3   6     2424.01     2502.29     44.32 o 
   3   3   6       14.59       13.06      7.09 o 
   4   3   6     4677.31     4729.01     79.49 o 
   5   3   6      211.35      209.62     11.09 o 
   6   3   6     7905.59     7989.87    131.31 o 
   7   3   6       19.44       28.77      9.14 o 
   8   3   6     1397.49     1408.43     31.81 o 
   9   3   6     2887.00     2879.96     57.30 o 
  10   3   6      452.15      426.59     19.30 o 
  11   3   6     2364.75     2368.56     64.60 o 
  12   3   6      132.92      132.63     19.44 o 
  13   3   6      937.76      934.37     46.76 o 
  14   3   6      134.87      119.47     20.45 o 
  15   3   6       77.54       23.81     19.40 o 
  16   3   6       37.43       55.21     21.09 o 
 -15   4   6       48.29       65.27     28.87 o 
 -14   4   6      677.02      710.10     33.76 o 
 -13   4   6     1440.63     1469.88     69.87 o 
 -12   4   6      369.55      328.00     25.39 o 
 -11   4   6     2328.96     2170.57     99.50 o 
 -10   4   6       28.55       13.38     14.38 o 
  -9   4   6     1773.70     1754.62     52.55 o 
  -8   4   6       10.28       14.47     11.69 o 
  -7   4   6        0.99        3.48      9.54 o 
  -6   4   6       18.85       17.41      9.46 o 
  -5   4   6     2848.71     2909.13     52.43 o 
  -4   4   6      220.02      231.40     13.74 o 
  -3   4   6     4481.42     4593.73     96.37 o 
  -2   4   6      129.16      150.38     12.89 o 
  -1   4   6     1724.28     1766.92     37.36 o 
   0   4   6     2395.45     2376.46     44.02 o 
   1   4   6      138.33      132.17     10.58 o 
   2   4   6     3450.51     3409.54     60.43 o 
   3   4   6       54.67       57.47      9.98 o 
   4   4   6     2015.42     2022.00     39.10 o 
   5   4   6      162.07      180.97     12.32 o 
   6   4   6        6.92       14.35     11.02 o 
   7   4   6      128.44      112.14     12.79 o 
   8   4   6      937.71      917.17     26.42 o 
   9   4   6      129.13      133.80     14.93 o 
  10   4   6     2087.05     2159.92     61.05 o 
  11   4   6      138.31      183.47     17.61 o 
  12   4   6      479.29      517.37     25.31 o 
  -8   5   6      125.82      167.25     46.64 o 
  -7   5   6     2377.57     2599.49     92.77 o 
  -6   5   6        5.78       24.42     35.92 o 
  -5   5   6     2822.06     2980.65     70.77 o 
  -4   5   6      102.70      112.75     28.02 o 
  -3   5   6       16.04       46.38     16.54 o 
  -2   5   6      587.20      589.66     27.26 o 
  -1   5   6      261.94      299.89     22.14 o 
   0   5   6      475.25      449.38     24.39 o 
   1   5   6      889.21      868.16     32.33 o 
   2   5   6       17.57       11.47     16.87 o 
   3   5   6        8.88        3.47     19.28 o 
   4   5   6     1074.03     1144.44     52.00 o 
   5   5   6       13.40      -19.14     19.14 o 
   6   5   6     1356.21     1464.95     43.57 o 
   7   5   6      191.58      213.75     23.52 o 
 -21   1   7        3.61        8.48     16.62 o 
 -20   1   7       20.55       34.88     18.49 o 
 -19   1   7        5.90       -1.54     16.41 o 
 -18   1   7       11.83       14.91     12.42 o 
 -17   1   7        2.67       -2.35     11.87 o 
 -16   1   7        6.52       12.95      9.66 o 
 -15   1   7        0.48       -7.16      8.77 o 
 -14   1   7       22.63       35.65      9.96 o 
 -13   1   7      244.81      253.92     11.57 o 
 -12   1   7       98.91      135.99     18.13 o 
 -11   1   7     1378.50     1361.57     24.26 o 
 -10   1   7       82.11       76.24      5.15 o 
  -9   1   7      165.12      169.66      6.77 o 
  -8   1   7      107.51      121.46      5.40 o 
  -7   1   7        6.20        4.50      3.26 o 
  -6   1   7      780.33      779.32     13.09 o 
  -5   1   7     1905.88     2288.22     32.94 o 
  -4   1   7        9.82       -1.35      2.59 o 
  -3   1   7      594.85      593.84     10.93 o 
  -2   1   7      528.87      524.46     11.08 o 
  -1   1   7      571.89      580.01     10.37 o 
   0   1   7      610.28      637.65     11.52 o 
   1   1   7      741.51      778.19     13.21 o 
   2   1   7      733.60      785.25     12.46 o 
   3   1   7       83.81      101.92      4.26 o 
   4   1   7      307.38      364.52      8.46 o 
   5   1   7      663.51      620.32     11.46 o 
   6   1   7      794.97      790.42     14.18 o 
   7   1   7       15.48       19.93      5.26 o 
   8   1   7      680.68      735.58     14.28 o 
   9   1   7      944.06      880.59     18.09 o 
  10   1   7      279.51      304.58     15.15 o 
  11   1   7       79.83       71.81     16.38 o 
  12   1   7      241.44      212.18     13.96 o 
  13   1   7       54.77       45.61     11.76 o 
  14   1   7       16.46       23.05     12.48 o 
  15   1   7      226.67      274.36     17.60 o 
  16   1   7        0.71       18.70     13.92 o 
  17   1   7        5.59       48.53     17.20 o 
  18   1   7       69.36      109.85     16.87 o 
 -20   2   7       16.07       41.46     18.59 o 
 -19   2   7       75.33       93.60     18.72 o 
 -18   2   7       11.57       10.80     16.33 o 
 -17   2   7       87.24       65.17     17.65 o 
 -16   2   7       72.96       65.53     16.13 o 
 -15   2   7      722.53      714.78     23.28 o 
 -14   2   7      166.39      185.31     12.59 o 
 -13   2   7      716.27      627.09     17.80 o 
 -12   2   7      251.94      250.26     12.08 o 
 -11   2   7       54.08       65.89      7.13 o 
 -10   2   7      507.94      528.41     14.16 o 
  -9   2   7      513.30      497.26     11.40 o 
  -8   2   7      164.27      167.71      7.09 o 
  -7   2   7        3.63        8.28      4.16 o 
  -6   2   7      354.70      439.34      9.45 o 
  -5   2   7       49.48       59.29      7.21 o 
  -4   2   7     2087.49     2091.68     30.84 o 
  -3   2   7      507.04      529.83      9.76 o 
  -2   2   7      661.02      633.10     11.30 o 
  -1   2   7      125.48      146.28      7.00 o 
   0   2   7     2415.74     2482.53     39.01 o 
   1   2   7    10840.95    11457.86    174.19 o 
   2   2   7     7622.00     7902.00    109.14 o 
   3   2   7      680.38      588.14     12.55 o 
   4   2   7     1394.08     1452.42     24.70 o 
   5   2   7      164.80      176.57      8.09 o 
   6   2   7     1530.33     1628.31     27.88 o 
   7   2   7     3269.03     3243.93     51.25 o 
   8   2   7      431.48      456.34     14.51 o 
   9   2   7      159.72      162.67     10.12 o 
  10   2   7       50.02       50.37      9.48 o 
  11   2   7      171.98      185.98     12.20 o 
  12   2   7      214.38      245.25     18.48 o 
  13   2   7        4.16        7.34     12.75 o 
  14   2   7       28.05       10.28     16.02 o 
  15   2   7       43.70       51.23     20.01 o 
  16   2   7      144.19      142.52     19.52 o 
  17   2   7      128.66      124.75     21.22 o 
 -18   3   7        4.93        1.31     18.05 o 
 -17   3   7       50.74       50.41     18.46 o 
 -16   3   7       29.82       24.69     15.87 o 
 -15   3   7      125.19      126.54     24.50 o 
 -14   3   7      308.67      307.41     17.51 o 
 -13   3   7      377.00      395.22     16.14 o 
 -12   3   7        5.26       -1.24      9.68 o 
 -11   3   7      899.01      901.25     21.59 o 
 -10   3   7       42.54       50.92      8.74 o 
  -9   3   7      107.10      105.70     10.32 o 
  -8   3   7      608.07      592.54     16.54 o 
  -7   3   7     1651.01     1677.25     31.85 o 
  -6   3   7     2745.76     2730.32     44.08 o 
  -5   3   7       21.29       21.32      5.97 o 
  -4   3   7        8.09       14.28      6.10 o 
  -3   3   7      271.28      278.95     10.04 o 
  -2   3   7      995.51     1026.09     19.56 o 
  -1   3   7      955.21      926.45     17.04 o 
   0   3   7     4288.11     4243.54     71.51 o 
   1   3   7      350.68      352.03     12.51 o 
   2   3   7      116.35      116.70      8.65 o 
   3   3   7      159.24      142.43      9.04 o 
   4   3   7        0.13       -7.03      7.03 o 
   5   3   7     1014.35     1001.19     22.24 o 
   6   3   7     1038.44     1041.69     28.18 o 
   7   3   7     1280.73     1209.91     28.33 o 
   8   3   7      580.49      543.45     19.19 o 
   9   3   7        3.88        0.44     10.70 o 
  10   3   7       99.63      101.53     13.35 o 
  11   3   7      475.51      484.61     19.26 o 
  12   3   7       96.37       86.74     17.79 o 
  13   3   7      558.09      550.01     38.20 o 
  14   3   7       10.92       14.33     19.60 o 
  15   3   7        4.37       -4.66     19.52 o 
 -15   4   7      615.39      594.94     33.43 o 
 -14   4   7        0.64       -5.26     22.08 o 
 -13   4   7       77.30       56.74     17.83 o 
 -12   4   7       55.92       19.11     18.67 o 
 -11   4   7      282.85      315.62     23.80 o 
 -10   4   7      446.85      489.97     23.47 o 
  -9   4   7      648.01      636.43     25.63 o 
  -8   4   7      203.93      192.32     12.98 o 
  -7   4   7      117.20      126.82     10.68 o 
  -6   4   7       57.75       79.80      9.66 o 
  -5   4   7      209.98      238.55     14.39 o 
  -4   4   7     1630.87     1660.57     36.73 o 
  -3   4   7      441.98      430.27     22.99 o 
  -2   4   7     1486.16     1531.18     37.91 o 
  -1   4   7        5.72        5.65      8.74 o 
   0   4   7       13.37       21.37      9.04 o 
   1   4   7      238.44      235.25     11.79 o 
   2   4   7      986.70      960.58     23.11 o 
   3   4   7     1253.18     1253.34     27.45 o 
   4   4   7     1634.40     1582.33     32.40 o 
   5   4   7       10.26        7.23     10.83 o 
   6   4   7      183.19      196.59     19.41 o 
   7   4   7      448.10      428.68     18.67 o 
   8   4   7        1.43       14.28     12.73 o 
   9   4   7      634.63      664.93     23.49 o 
  10   4   7      145.01      129.30     16.03 o 
  11   4   7      484.07      496.61     23.65 o 
  12   4   7       21.73       21.91     14.11 o 
  -8   5   7      308.77      317.55     34.21 o 
  -7   5   7      634.14      706.63     46.56 o 
  -6   5   7      512.19      602.39     40.77 o 
  -5   5   7       33.47       36.91     18.20 o 
  -4   5   7      170.63      171.31     23.24 o 
  -3   5   7        1.26        9.05     16.37 o 
  -2   5   7      292.19      315.96     22.35 o 
  -1   5   7      277.02      269.82     21.07 o 
   0   5   7     1232.73     1281.10     54.36 o 
   1   5   7        3.31       -6.59     16.07 o 
   2   5   7      688.80      684.64     28.96 o 
   3   5   7       72.95       87.70     17.64 o 
   4   5   7        2.02       -2.42     18.49 o 
   5   5   7      668.22      653.48     28.12 o 
   6   5   7      314.22      349.64     22.98 o 
 -21   0   8     2217.73     2154.12     89.42 o 
 -20   0   8      223.21      228.37     20.54 o 
 -19   0   8      664.30      636.83     34.98 o 
 -18   0   8     1078.20     1046.36     39.26 o 
 -17   0   8      134.29      141.06     16.79 o 
 -16   0   8     3634.91     3534.47     96.90 o 
 -15   0   8     2602.04     2611.76     67.70 o 
 -14   0   8     4375.72     4165.79    100.17 o 
 -13   0   8      314.78      321.20     25.50 o 
 -12   0   8    14783.20    14538.26    283.85 o 
 -11   0   8      733.17      708.19     19.80 o 
 -10   0   8    32054.84    31554.74    609.56 o 
  -9   0   8       28.63       43.69      7.46 o 
  -8   0   8    31410.26    31138.00    600.24 o 
  -7   0   8     1394.35     1305.30     37.51 o 
  -6   0   8     1575.61     1205.16     26.14 o 
  -5   0   8     1315.88     1201.86     25.47 o 
  -4   0   8     4232.90     4935.73     96.31 o 
  -3   0   8    23136.65    24287.67    466.91 o 
  -2   0   8    16774.12    18892.83    422.22 o 
  -1   0   8     1463.43     1454.04     29.80 o 
   0   0   8     8121.96     8750.02    169.79 o 
   1   0   8     5439.26     5648.83    110.43 o 
   2   0   8      738.96      735.08     23.29 o 
   3   0   8    43629.77    43857.11    952.52 o 
   4   0   8      149.49      177.52      8.50 o 
   5   0   8    15378.65    15110.71    583.44 o 
   6   0   8     4977.57     4982.77    151.00 o 
   7   0   8     5191.35     5183.90    162.91 o 
   8   0   8     8223.53     8298.29    222.62 o 
   9   0   8     1297.16     1329.76     31.48 o 
  10   0   8     8096.29     7864.55    179.16 o 
  11   0   8     1699.12     1806.26     48.93 o 
  12   0   8       43.22       86.40     14.95 o 
  13   0   8      182.30      200.82     18.03 o 
  14   0   8     2007.22     2080.09     56.46 o 
  15   0   8       21.89       57.87     24.58 o 
  16   0   8     3921.64     4041.31    123.38 o 
  17   0   8      400.54      454.24     34.24 o 
  18   0   8      740.19      740.87     41.86 o 
 -21   1   8      432.66      456.50     25.01 o 
 -20   1   8        2.14        6.78     23.65 o 
 -19   1   8     1808.08     1733.09     47.30 o 
 -18   1   8       71.49       70.81     13.45 o 
 -17   1   8     3178.23     3127.68     56.22 o 
 -16   1   8     2070.41     1976.94     39.26 o 
 -15   1   8     1288.39     1198.25     35.04 o 
 -14   1   8     2655.31     2505.70     54.21 o 
 -13   1   8       66.76       34.77     10.11 o 
 -12   1   8    18516.06    17841.03    261.14 o 
 -11   1   8     1853.90     1915.37     31.97 o 
 -10   1   8     2786.13     2703.71     39.86 o 
  -9   1   8      321.85      292.95     10.60 o 
  -8   1   8     4941.84     5260.39     73.76 o 
  -7   1   8     2715.46     2781.65     40.02 o 
  -6   1   8    47991.62    49994.52    638.76 o 
  -5   1   8      638.50      670.78     11.50 o 
  -4   1   8    13818.82    14256.89    194.90 o 
  -3   1   8     6902.42     6918.15     95.22 o 
  -2   1   8     1609.21     1502.88     21.92 o 
  -1   1   8    20000.47    20150.47    274.71 o 
   0   1   8      773.71      844.00     13.28 o 
   1   1   8    20198.11    19897.94    271.10 o 
   2   1   8       63.60      111.22      4.42 o 
   3   1   8     5313.58     5118.18     72.28 o 
   4   1   8      148.18       99.16      6.55 o 
   5   1   8     5102.68     5212.24     73.08 o 
   6   1   8     1230.67     1206.51     19.51 o 
   7   1   8    14386.32    14760.04    203.08 o 
   8   1   8      330.57      309.58     12.91 o 
   9   1   8     5102.71     5127.30     85.08 o 
  10   1   8     3217.04     3318.53     57.51 o 
  11   1   8      438.68      444.81     21.79 o 
  12   1   8     7626.19     7317.11    215.18 o 
  13   1   8      167.40      158.34     14.16 o 
  14   1   8     2775.66     2856.87     57.25 o 
  15   1   8      302.72      368.48     27.56 o 
  16   1   8      426.43      386.14     20.33 o 
  17   1   8      592.23      613.70     25.98 o 
  18   1   8      311.43      375.58     30.13 o 
 -20   2   8        7.34        1.04     17.49 o 
 -19   2   8     1184.87     1284.17     50.94 o 
 -18   2   8      396.93      402.21     32.57 o 
 -17   2   8      292.12      328.58     22.03 o 
 -16   2   8     1720.02     1707.70     43.44 o 
 -15   2   8     1214.10     1173.92     33.14 o 
 -14   2   8       79.28       79.19     10.65 o 
 -13   2   8     2007.97     1925.39     45.86 o 
 -12   2   8     1684.86     1693.79     29.81 o 
 -11   2   8      109.72      120.74      9.76 o 
 -10   2   8    15258.78    15133.67    208.17 o 
  -9   2   8        2.16       -2.43      4.86 o 
  -8   2   8     9626.25     9443.41    130.87 o 
  -7   2   8      996.65      954.16     16.43 o 
  -6   2   8     6460.04     6555.39     91.44 o 
  -5   2   8     3284.85     3095.91     44.56 o 
  -4   2   8     1334.06     1463.63     22.47 o 
  -3   2   8     9371.87     9157.86    126.52 o 
  -2   2   8     5960.12     6252.09     93.84 o 
  -1   2   8      395.03      363.97      9.69 o 
   0   2   8     2978.47     2951.54     43.27 o 
   1   2   8     3239.95     3033.91     47.03 o 
   2   2   8       14.48       28.39      4.30 o 
   3   2   8    17354.92    16749.50    266.53 o 
   4   2   8       27.17       20.52      6.49 o 
   5   2   8    12061.78    11849.68    177.05 o 
   6   2   8     3203.99     3244.72     47.96 o 
   7   2   8     2377.77     2362.22     38.79 o 
   8   2   8     3240.56     3162.30     54.71 o 
   9   2   8      400.70      407.84     14.70 o 
  10   2   8     2874.05     2841.95     56.60 o 
  11   2   8     1160.73     1150.81     29.35 o 
  12   2   8       60.85       43.93     15.26 o 
  13   2   8       94.00       99.45     17.03 o 
  14   2   8      647.55      581.04     27.07 o 
  15   2   8        4.50      -10.46     16.37 o 
  16   2   8     2681.00     2705.81     94.69 o 
  17   2   8      324.08      363.75     24.74 o 
 -18   3   8        0.06       11.32     21.07 o 
 -17   3   8     1856.12     1830.11     56.50 o 
 -16   3   8      419.44      443.22     28.32 o 
 -15   3   8      474.94      435.25     21.39 o 
 -14   3   8     4130.30     3943.25     85.46 o 
 -13   3   8      142.23      135.45     15.31 o 
 -12   3   8     2924.54     2899.36     64.81 o 
 -11   3   8       58.42       93.47     11.07 o 
 -10   3   8      803.48      789.70     21.81 o 
  -9   3   8       75.20       71.09      8.89 o 
  -8   3   8     1317.31     1318.97     26.99 o 
  -7   3   8      280.10      246.52     10.07 o 
  -6   3   8     7730.37     7622.18    115.02 o 
  -5   3   8        0.83       -3.09      5.88 o 
  -4   3   8     6298.82     6409.64     91.51 o 
  -3   3   8     2566.37     2577.46     41.73 o 
  -2   3   8      450.40      412.54     11.78 o 
  -1   3   8     8553.81     8267.61    134.65 o 
   0   3   8      422.06      465.84     17.93 o 
   1   3   8    10012.49     9665.07    156.96 o 
   2   3   8        3.47        6.22      6.84 o 
   3   3   8     1303.82     1271.34     25.86 o 
   4   3   8     1558.02     1476.09     29.08 o 
   5   3   8     2032.37     2111.48     50.90 o 
   6   3   8      898.17      867.41     20.76 o 
   7   3   8     4077.27     4047.84     75.97 o 
   8   3   8      155.26      170.57     13.14 o 
   9   3   8     2678.69     2736.37     50.45 o 
  10   3   8     2501.36     2434.48     50.90 o 
  11   3   8       59.34       61.74     13.80 o 
  12   3   8     3786.67     3628.98     76.40 o 
  13   3   8       51.42       11.94     17.52 o 
  14   3   8     1513.55     1482.70     44.33 o 
  15   3   8       17.14       26.20     19.96 o 
 -15   4   8      638.27      687.25     35.61 o 
 -14   4   8        8.59        3.41     25.94 o 
 -13   4   8      923.58      990.78     33.58 o 
 -12   4   8      157.49      186.26     18.71 o 
 -11   4   8       22.47       37.87     15.28 o 
 -10   4   8     2416.57     2445.34    109.68 o 
  -9   4   8       26.22       48.24     14.48 o 
  -8   4   8     2081.21     2134.71     50.91 o 
  -7   4   8       61.91       65.12      9.58 o 
  -6   4   8      974.33      977.56     23.62 o 
  -5   4   8     2934.56     2917.96     53.58 o 
  -4   4   8      317.51      352.42     16.03 o 
  -3   4   8     2450.52     2409.13     49.72 o 
  -2   4   8      569.52      583.71     17.75 o 
  -1   4   8       99.54       99.09     10.27 o 
   0   4   8      389.51      388.44     15.16 o 
   1   4   8     2582.85     2527.12     46.67 o 
   2   4   8       10.11        9.42      9.40 o 
   3   4   8     5535.34     5469.09    103.08 o 
   4   4   8      203.01      206.75     12.47 o 
   5   4   8     2156.43     2136.57     50.81 o 
   6   4   8      675.43      644.97     21.40 o 
   7   4   8      289.86      290.25     17.07 o 
   8   4   8     1307.52     1262.26     32.23 o 
   9   4   8       41.89       48.70     14.43 o 
  10   4   8      728.10      727.13     27.13 o 
  11   4   8      130.28      158.08     17.19 o 
  12   4   8       33.33        1.96     16.49 o 
  -8   5   8      238.08      281.08     49.79 o 
  -7   5   8      153.05      169.90     31.17 o 
  -6   5   8       85.17      122.36     24.20 o 
  -5   5   8       25.75       48.27     22.37 o 
  -4   5   8     1246.59     1343.33     49.44 o 
  -3   5   8      615.70      629.43     31.11 o 
  -2   5   8      178.93      157.23     24.35 o 
  -1   5   8     1631.54     1629.59     60.26 o 
   0   5   8       50.45       48.96     17.65 o 
   1   5   8     1964.75     1925.63     51.60 o 
   2   5   8       15.33        8.34     16.78 o 
   3   5   8       71.55       54.37     17.62 o 
   4   5   8      104.78      118.18     17.72 o 
   5   5   8      163.34      190.78     19.10 o 
 -21   1   9       39.90       72.45     20.74 o 
 -20   1   9        4.01       10.21     22.74 o 
 -19   1   9        9.48       24.39     15.38 o 
 -18   1   9      183.24      171.27     17.30 o 
 -17   1   9       14.08        9.53     10.49 o 
 -16   1   9      105.29       93.43     11.27 o 
 -15   1   9      187.23      172.06     13.81 o 
 -14   1   9      121.57      107.68     11.64 o 
 -13   1   9      291.35      272.07     13.29 o 
 -12   1   9      290.56      287.60     11.05 o 
 -11   1   9        4.06       13.53      5.11 o 
 -10   1   9      240.43      248.93      8.25 o 
  -9   1   9       35.54       48.14      4.66 o 
  -8   1   9        0.74       10.19      3.64 o 
  -7   1   9       27.41       47.83      3.92 o 
  -6   1   9       10.45        8.88      3.01 o 
  -5   1   9      100.20       91.22      5.96 o 
  -4   1   9       95.37      110.99      5.89 o 
  -3   1   9      330.04      384.76      6.94 o 
  -2   1   9      438.21      488.82      8.77 o 
  -1   1   9      111.38       87.83      3.75 o 
   0   1   9      141.88      195.24      8.41 o 
   1   1   9       74.30       75.68      3.58 o 
   2   1   9      523.33      502.94      9.46 o 
   3   1   9     1398.17     1512.26     22.91 o 
   4   1   9      115.28      139.21      5.57 o 
   5   1   9       84.32      102.30      7.09 o 
   6   1   9      358.04      361.65      9.28 o 
   7   1   9        1.32       11.72      4.78 o 
   8   1   9      450.25      437.65     12.39 o 
   9   1   9     1651.68     1671.48     32.21 o 
  10   1   9      214.54      214.71     11.86 o 
  11   1   9      414.56      357.71     16.79 o 
  12   1   9       10.42       30.40     11.47 o 
  13   1   9        0.69       -0.77     11.58 o 
  14   1   9      239.97      256.56     16.97 o 
  15   1   9       15.25       45.55     15.74 o 
  16   1   9        1.67       26.42     14.85 o 
  17   1   9       73.30       68.61     15.86 o 
  18   1   9       12.67       29.05     23.10 o 
 -20   2   9      742.05      826.36     33.01 o 
 -19   2   9      258.11      276.29     22.20 o 
 -18   2   9       66.99       79.11     17.51 o 
 -17   2   9        0.77       -0.26     15.83 o 
 -16   2   9      244.65      274.99     22.31 o 
 -15   2   9      829.86      832.50     34.57 o 
 -14   2   9     1223.64     1139.47     28.51 o 
 -13   2   9       20.02       10.95      8.83 o 
 -12   2   9      187.59      203.61     10.04 o 
 -11   2   9      252.39      249.22     10.36 o 
 -10   2   9      319.81      308.17     11.61 o 
  -9   2   9      743.64      709.22     17.15 o 
  -8   2   9      564.60      574.34     11.88 o 
  -7   2   9      423.24      407.76      9.71 o 
  -6   2   9      270.59      290.38      9.47 o 
  -5   2   9        4.69        9.83      3.82 o 
  -4   2   9      460.39      488.56      9.81 o 
  -3   2   9     1664.04     1715.83     28.16 o 
  -2   2   9     1672.45     1653.87     27.35 o 
  -1   2   9     1563.43     1661.08     27.50 o 
   0   2   9       22.01       20.12      5.74 o 
   1   2   9       21.26       17.73      4.52 o 
   2   2   9       34.71       51.75      4.86 o 
   3   2   9      251.93      250.71      9.65 o 
   4   2   9      764.57      748.69     17.00 o 
   5   2   9       15.33       11.05      5.56 o 
   6   2   9       28.85       17.51      6.06 o 
   7   2   9      341.28      319.57     14.31 o 
   8   2   9       18.75       24.39     11.64 o 
   9   2   9      296.41      291.14     15.22 o 
  10   2   9     2154.50     2090.65     47.43 o 
  11   2   9        3.68      -12.45     12.45 o 
  12   2   9      508.19      479.33     23.45 o 
  13   2   9       79.65       71.12     17.15 o 
  14   2   9        0.09      -10.28     15.36 o 
  15   2   9      319.79      276.79     34.75 o 
  16   2   9       91.48      107.81     20.07 o 
  17   2   9       44.00       75.71     28.06 o 
 -18   3   9      390.96      315.09     34.76 o 
 -17   3   9      123.51      127.65     29.20 o 
 -16   3   9      476.25      459.29     29.35 o 
 -15   3   9        2.24       12.15     15.22 o 
 -14   3   9       12.89        8.00     14.13 o 
 -13   3   9      146.81      139.59     15.73 o 
 -12   3   9      708.39      730.51     25.28 o 
 -11   3   9      290.74      319.24     17.85 o 
 -10   3   9      689.88      710.80     24.28 o 
  -9   3   9       12.89       19.91      7.82 o 
  -8   3   9       61.41       64.14      8.41 o 
  -7   3   9     1300.51     1309.26     24.17 o 
  -6   3   9      393.50      410.40     12.24 o 
  -5   3   9     1969.98     1984.95     33.45 o 
  -4   3   9      780.91      823.25     17.33 o 
  -3   3   9      250.74      251.58     10.22 o 
  -2   3   9       55.96       75.02      6.49 o 
  -1   3   9       54.95       55.97      7.64 o 
   0   3   9      291.24      253.20     11.27 o 
   1   3   9      879.04      847.42     19.21 o 
   2   3   9     1719.74     1663.30     31.84 o 
   3   3   9       17.41       12.61      7.61 o 
   4   3   9      790.47      796.94     19.20 o 
   5   3   9        0.04       14.84      8.39 o 
   6   3   9     2019.89     1886.50     39.56 o 
   7   3   9       88.05       97.29     10.38 o 
   8   3   9      841.09      806.24     23.00 o 
   9   3   9      325.37      360.93     18.65 o 
  10   3   9       56.04       31.56     12.72 o 
  11   3   9        2.88        5.94     13.52 o 
  12   3   9      138.89      140.46     16.14 o 
  13   3   9      211.13      161.98     20.15 o 
  14   3   9      247.59      233.69     23.13 o 
  15   3   9        0.61      -25.43     25.43 o 
 -15   4   9      199.64      257.31     25.87 o 
 -14   4   9      307.38      328.85     23.47 o 
 -13   4   9        0.37       -9.94     15.83 o 
 -12   4   9       87.96      112.60     17.66 o 
 -11   4   9      238.73      251.78     19.62 o 
 -10   4   9       14.98       24.90     15.25 o 
  -9   4   9     1015.80     1029.62     32.01 o 
  -8   4   9      211.08      260.96     18.65 o 
  -7   4   9       66.58       63.31     11.68 o 
  -6   4   9      610.78      600.77     23.18 o 
  -5   4   9      147.63      151.61     14.33 o 
  -4   4   9       62.47       57.00     11.09 o 
  -3   4   9      493.06      480.75     26.20 o 
  -2   4   9      436.24      411.33     14.88 o 
  -1   4   9      889.50      903.90     22.24 o 
   0   4   9       21.01       11.36      9.40 o 
   1   4   9       51.27       50.45      9.59 o 
   2   4   9     1179.30     1177.18     26.31 o 
   3   4   9       46.41       40.53     10.21 o 
   4   4   9      181.67      208.46     12.73 o 
   5   4   9      197.90      193.49     14.06 o 
   6   4   9       99.86       73.00     12.39 o 
   7   4   9        0.53       -7.04     12.08 o 
   8   4   9      407.71      376.03     18.08 o 
   9   4   9       54.62       64.63     14.64 o 
  10   4   9      454.81      467.36     23.60 o 
  11   4   9        0.85      -15.28     15.28 o 
  -8   5   9        0.28       21.08     27.48 o 
  -7   5   9     1074.90     1028.79     83.82 o 
  -6   5   9       69.45       63.93     22.98 o 
  -5   5   9      991.99     1100.87     44.63 o 
  -4   5   9        2.40      -20.26     20.26 o 
  -3   5   9      177.24      232.60     34.62 o 
  -2   5   9        2.35      -14.89     31.73 o 
  -1   5   9      236.38      302.34     24.24 o 
   0   5   9      231.79      232.51     23.39 o 
   1   5   9      537.97      569.51     37.66 o 
   2   5   9       39.61       47.09     15.82 o 
   3   5   9      257.12      258.92     20.98 o 
   4   5   9        4.71        9.90     13.33 o 
   5   5   9        1.55      -15.76     21.39 o 
 -21   0  10       76.44       13.39     28.36 o 
 -20   0  10     3511.57     3471.53    108.29 o 
 -19   0  10       91.86       84.26     23.30 o 
 -18   0  10     3482.53     3359.03     85.14 o 
 -17   0  10     3110.97     2853.68     89.73 o 
 -16   0  10        0.67       -4.48     13.21 o 
 -15   0  10     4884.56     4911.81    140.20 o 
 -14   0  10      422.59      450.95     24.89 o 
 -13   0  10     2309.22     2242.47     57.24 o 
 -12   0  10     4263.13     4295.77     87.72 o 
 -11   0  10       30.92       20.08      7.40 o 
 -10   0  10     3796.12     3660.31     74.65 o 
  -9   0  10     4048.76     4091.56     82.49 o 
  -8   0  10     1438.17     1525.18     33.06 o 
  -7   0  10    17510.18    17616.63    340.73 o 
  -6   0  10      266.46      210.17      8.52 o 
  -5   0  10     5277.66     5358.67    104.95 o 
  -4   0  10    69998.06    74035.11   1426.38 o 
  -3   0  10      197.47      264.50      7.98 o 
  -2   0  10    33444.31    33747.20    741.18 o 
  -1   0  10     1242.59     1427.73     29.80 o 
   0   0  10     2118.57     1882.35     38.31 o 
   1   0  10     7098.63     7300.67    142.38 o 
   2   0  10       79.92      122.61      7.27 o 
   3   0  10      186.34      139.62     14.01 o 
   4   0  10    13476.07    13822.73    415.30 o 
   5   0  10     2221.53     2204.82     46.38 o 
   6   0  10    10051.68    10129.92    229.11 o 
   7   0  10     5950.39     6075.64    216.76 o 
   8   0  10     6582.79     6648.68    177.20 o 
   9   0  10     8224.44     8133.94    184.48 o 
  10   0  10     2766.09     2720.61     96.71 o 
  11   0  10    19111.50    18482.42    411.91 o 
  12   0  10       42.33       60.43     14.84 o 
  13   0  10      495.53      512.86     41.92 o 
  14   0  10      585.14      613.92     65.54 o 
  15   0  10      244.67      213.30     26.28 o 
  16   0  10     1347.15     1465.78     58.80 o 
  17   0  10     1909.81     2173.66     76.65 o 
  18   0  10       15.01       45.65     26.28 o 
 -21   1  10      657.32      670.61     40.77 o 
 -20   1  10        8.07       24.19     16.07 o 
 -19   1  10      381.22      365.48     21.92 o 
 -18   1  10     1171.35     1209.96     36.13 o 
 -17   1  10      708.98      676.78     22.43 o 
 -16   1  10     3027.18     2934.81     68.64 o 
 -15   1  10      205.23      204.26     12.19 o 
 -14   1  10      606.97      581.07     21.70 o 
 -13   1  10     2912.30     2834.02     45.99 o 
 -12   1  10       12.49        7.36      6.41 o 
 -11   1  10    14051.74    14039.28    193.74 o 
 -10   1  10      227.74      192.98      7.62 o 
  -9   1  10     5029.25     4899.22     69.30 o 
  -8   1  10    10235.31    10082.76    139.13 o 
  -7   1  10       11.97       10.51      3.29 o 
  -6   1  10     7935.86     7818.25    107.89 o 
  -5   1  10     3021.44     3265.33     46.10 o 
  -4   1  10     3171.32     3202.31     45.09 o 
  -3   1  10     3470.39     3590.77     50.48 o 
  -2   1  10     5370.56     5836.06     86.74 o 
  -1   1  10     1078.16     1086.43     16.86 o 
   0   1  10    21948.69    22442.29    306.20 o 
   1   1  10      514.02      558.84     10.18 o 
   2   1  10    26329.65    24756.61    336.97 o 
   3   1  10      483.05      448.06     12.14 o 
   4   1  10     2870.92     2680.92     39.78 o 
   5   1  10    11085.61    10958.79    151.09 o 
   6   1  10      134.58      187.81      7.73 o 
   7   1  10    13001.09    13175.28    181.93 o 
   8   1  10      556.05      624.82     16.19 o 
   9   1  10      616.92      632.20     17.45 o 
  10   1  10      585.34      621.14     17.78 o 
  11   1  10     2519.93     2492.14     60.85 o 
  12   1  10        2.39       -0.66     11.77 o 
  13   1  10     6005.45     5811.50    106.36 o 
  14   1  10       11.46       17.78     13.46 o 
  15   1  10     3961.14     4002.61     77.29 o 
  16   1  10       94.75      106.27     15.99 o 
  17   1  10      601.70      654.49     25.56 o 
 -20   2  10     1919.05     1966.55     52.06 o 
 -19   2  10       40.09       46.67     20.19 o 
 -18   2  10      893.43      869.74     31.83 o 
 -17   2  10     1783.74     1766.67     49.67 o 
 -16   2  10        0.85       14.17     14.15 o 
 -15   2  10     3981.21     3987.76     84.59 o 
 -14   2  10       83.94      107.09     12.13 o 
 -13   2  10     1810.44     1800.05     34.76 o 
 -12   2  10        1.69       11.17      7.98 o 
 -11   2  10       68.19       90.66      7.36 o 
 -10   2  10      297.51      282.60     13.18 o 
  -9   2  10     5201.37     5019.96     71.44 o 
  -8   2  10      391.32      379.51      9.86 o 
  -7   2  10     8883.20     8830.31    122.56 o 
  -6   2  10     2180.96     2278.45     33.99 o 
  -5   2  10     2636.73     2534.07     38.47 o 
  -4   2  10    14657.56    14395.13    197.41 o 
  -3   2  10        4.00        3.68      4.36 o 
  -2   2  10    16507.60    16295.82    240.28 o 
  -1   2  10      107.74      136.41      6.42 o 
   0   2  10     2615.31     2323.86     37.10 o 
   1   2  10     1180.75     1046.25     18.91 o 
   2   2  10      965.27     1000.23     20.68 o 
   3   2  10     1303.30     1202.05     24.71 o 
   4   2  10     5640.05     5789.60     95.48 o 
   5   2  10      135.94      143.79      8.75 o 
   6   2  10     5272.30     5375.20     89.60 o 
   7   2  10     1643.02     1563.67     33.43 o 
   8   2  10      848.11      817.32     22.52 o 
   9   2  10     8103.52     7915.96    176.67 o 
  10   2  10       19.57       26.80     11.46 o 
  11   2  10     6523.27     6432.06    118.65 o 
  12   2  10       98.32       88.91     20.94 o 
  13   2  10      898.07      836.26     43.48 o 
  14   2  10      485.40      431.14     24.15 o 
  15   2  10      397.06      408.55     27.11 o 
  16   2  10      183.04      203.70     21.68 o 
 -18   3  10      861.09      897.59     40.21 o 
 -17   3  10      324.01      345.74     36.93 o 
 -16   3  10      711.04      703.33     35.65 o 
 -15   3  10       96.55      129.84     17.45 o 
 -14   3  10      334.66      336.57     20.93 o 
 -13   3  10     3318.45     3290.33     72.70 o 
 -12   3  10        3.47        3.67     13.50 o 
 -11   3  10     7222.08     7080.58    143.50 o 
 -10   3  10       43.03       45.44     12.42 o 
  -9   3  10     2488.89     2330.23     47.16 o 
  -8   3  10     1525.87     1474.96     34.59 o 
  -7   3  10      132.48      160.03      8.90 o 
  -6   3  10     2531.85     2378.69     44.46 o 
  -5   3  10     1498.45     1530.55     27.19 o 
  -4   3  10     3046.21     3082.61     49.23 o 
  -3   3  10     1712.50     1763.01     30.26 o 
  -2   3  10     1041.59     1069.91     22.62 o 
  -1   3  10        2.72        3.34      6.98 o 
   0   3  10     7059.78     6811.01    112.04 o 
   1   3  10      340.96      348.58     11.96 o 
   2   3  10    12050.31    11348.25    171.29 o 
   3   3  10       43.22       36.60      7.68 o 
   4   3  10     1725.53     1637.73     32.14 o 
   5   3  10     4018.89     3863.32     66.76 o 
   6   3  10       69.83       81.28     10.59 o 
   7   3  10     2329.13     2228.82     46.00 o 
   8   3  10      572.31      557.74     19.94 o 
   9   3  10     1165.20     1106.66     28.90 o 
  10   3  10      298.47      339.18     18.69 o 
  11   3  10      577.40      615.26     23.86 o 
  12   3  10        6.56        0.04     14.37 o 
  13   3  10     2193.01     2170.46     68.04 o 
  14   3  10       11.04       21.72     22.38 o 
 -14   4  10       22.20       -3.28     17.20 o 
 -13   4  10      793.55      784.70     30.66 o 
 -12   4  10      147.28      163.20     21.65 o 
 -11   4  10      132.04      140.08     17.83 o 
 -10   4  10       66.37       41.77     18.74 o 
  -9   4  10     2300.69     2299.71     59.14 o 
  -8   4  10       14.19       21.36     12.43 o 
  -7   4  10     2420.76     2454.83     57.23 o 
  -6   4  10      592.33      614.51     24.56 o 
  -5   4  10     3037.54     3043.80     68.45 o 
  -4   4  10     1242.10     1188.45     38.57 o 
  -3   4  10       68.51       66.04     11.48 o 
  -2   4  10     4135.49     3962.67     71.23 o 
  -1   4  10        1.54       -4.25      8.77 o 
   0   4  10     1069.04     1008.00     22.32 o 
   1   4  10      113.26      106.07     10.17 o 
   2   4  10      189.49      209.83     11.89 o 
   3   4  10     2285.51     2097.79     39.57 o 
   4   4  10     2210.11     2195.78     39.75 o 
   5   4  10       35.43       25.63     11.14 o 
   6   4  10     1035.71     1038.32     28.12 o 
   7   4  10      379.68      390.26     19.23 o 
   8   4  10      145.94      158.03     15.31 o 
   9   4  10     2329.81     2336.59     51.11 o 
  10   4  10      296.04      310.09     19.54 o 
  11   4  10     1062.57     1053.18     32.74 o 
  -7   5  10        7.28       -3.28     41.59 o 
  -6   5  10      677.39      672.36     35.30 o 
  -5   5  10      218.39      219.83     34.58 o 
  -4   5  10        4.82       38.08     22.48 o 
  -3   5  10      244.95      263.85     27.10 o 
  -2   5  10      138.87      122.71     23.03 o 
  -1   5  10       33.57       20.25     21.83 o 
   0   5  10     1149.96     1214.88     65.91 o 
   1   5  10        4.11       17.27     21.28 o 
   2   5  10      625.94      688.12     36.47 o 
   3   5  10      360.05      314.46     31.80 o 
   4   5  10      626.20      569.23     38.46 o 
 -21   1  11       61.02      109.08     22.18 o 
 -20   1  11        2.90        6.47     15.52 o 
 -19   1  11      323.52      344.70     22.55 o 
 -18   1  11       12.98       41.03     13.09 o 
 -17   1  11        7.90       16.86     11.76 o 
 -16   1  11       18.95       56.86     12.09 o 
 -15   1  11      293.09      289.84     15.77 o 
 -14   1  11        7.86        3.16     10.05 o 
 -13   1  11     2845.16     2768.22     45.04 o 
 -12   1  11      717.90      689.87     15.80 o 
 -11   1  11      734.92      705.61     14.24 o 
 -10   1  11        4.11       13.92      4.80 o 
  -9   1  11        2.22        4.13      4.09 o 
  -8   1  11        0.24        1.64      3.80 o 
  -7   1  11     1560.12     1699.19     25.68 o 
  -6   1  11      324.22      360.20     10.51 o 
  -5   1  11     1644.99     1931.84     30.43 o 
  -4   1  11      384.06      383.86      8.71 o 
  -3   1  11      152.02      152.12      5.75 o 
  -2   1  11      584.18      594.08     11.52 o 
  -1   1  11      360.16      363.76      7.87 o 
   0   1  11        1.50       -1.01      2.80 o 
   1   1  11     2574.85     2806.84     40.27 o 
   2   1  11     2540.98     2515.08     36.41 o 
   3   1  11       75.01       62.92      4.23 o 
   4   1  11      100.50       98.61      5.33 o 
   5   1  11      569.28      576.73     11.75 o 
   6   1  11       45.42       57.27      5.45 o 
   7   1  11      367.08      387.86     10.86 o 
   8   1  11      250.52      263.45     12.78 o 
   9   1  11      288.34      271.30     12.82 o 
  10   1  11       12.99       15.01      8.93 o 
  11   1  11       39.38       31.55     11.68 o 
  12   1  11       49.04       33.64     12.34 o 
  13   1  11       49.52       63.71     14.43 o 
  14   1  11      114.99      136.96     15.50 o 
  15   1  11       13.04       21.68     14.70 o 
  16   1  11       12.45       50.38     15.62 o 
  17   1  11        5.28        3.33     17.71 o 
 -20   2  11        2.15       30.56     30.11 o 
 -19   2  11      168.63      154.62     19.91 o 
 -18   2  11       15.64       29.21     16.77 o 
 -17   2  11        4.90       11.82     15.57 o 
 -16   2  11      223.94      262.21     25.48 o 
 -15   2  11       43.96       58.35     12.95 o 
 -14   2  11      171.80      180.78     14.93 o 
 -13   2  11      217.76      213.12     11.70 o 
 -12   2  11      408.51      398.51     14.05 o 
 -11   2  11      495.27      473.27     15.03 o 
 -10   2  11      628.08      629.89     22.77 o 
  -9   2  11       84.12       91.59      6.99 o 
  -8   2  11      804.60      787.79     13.84 o 
  -7   2  11      208.75      223.00      9.05 o 
  -6   2  11     1462.95     1427.22     22.59 o 
  -5   2  11      120.06      116.91      5.73 o 
  -4   2  11      825.43      812.17     15.78 o 
  -3   2  11     1958.04     1975.86     29.99 o 
  -2   2  11     1293.13     1240.40     21.71 o 
  -1   2  11      253.74      235.53      8.25 o 
   0   2  11     1880.03     1813.69     29.95 o 
   1   2  11        5.25        3.87      4.64 o 
   2   2  11      213.97      214.17      9.51 o 
   3   2  11      349.75      334.25     11.67 o 
   4   2  11       90.15       86.76     11.43 o 
   5   2  11      794.91      753.27     20.88 o 
   6   2  11      549.33      541.26     19.45 o 
   7   2  11      943.13      914.03     26.07 o 
   8   2  11        9.45        2.85      9.74 o 
   9   2  11       97.99      132.49     13.25 o 
  10   2  11       46.54       41.33     11.51 o 
  11   2  11       74.17       78.74     12.91 o 
  12   2  11       73.72       79.19     16.02 o 
  13   2  11      264.25      265.34     20.46 o 
  14   2  11       21.41      -14.24     16.66 o 
  15   2  11        0.37        1.01     17.29 o 
  16   2  11       48.77       42.66     22.20 o 
 -18   3  11      237.81      282.01     28.89 o 
 -17   3  11      513.30      548.36     31.43 o 
 -16   3  11       18.71       28.61     41.50 o 
 -15   3  11      592.91      568.92     25.93 o 
 -14   3  11       25.84       28.07     14.76 o 
 -13   3  11      538.93      505.89     23.19 o 
 -12   3  11      980.43      944.40     50.03 o 
 -11   3  11       95.11      115.49     14.06 o 
 -10   3  11      399.31      367.39     18.91 o 
  -9   3  11        5.79        7.71      9.44 o 
  -8   3  11       10.72       -5.11     10.80 o 
  -7   3  11      448.85      440.40     13.96 o 
  -6   3  11       89.30       92.92      8.74 o 
  -5   3  11      121.20      135.62      8.03 o 
  -4   3  11     2898.12     2861.37     46.17 o 
  -3   3  11      292.15      290.00     10.90 o 
  -2   3  11     1182.75     1189.57     22.76 o 
  -1   3  11      621.25      640.58     16.58 o 
   0   3  11       20.47       26.77      7.37 o 
   1   3  11     2208.39     2130.71     39.15 o 
   2   3  11     3884.82     3685.43     63.59 o 
   3   3  11     1147.09     1090.24     23.64 o 
   4   3  11      648.98      632.51     17.32 o 
   5   3  11      217.59      247.63     12.86 o 
   6   3  11       20.52       22.74     10.09 o 
   7   3  11      633.16      642.37     20.98 o 
   8   3  11      300.31      274.71     15.70 o 
   9   3  11      144.23      137.12     14.13 o 
  10   3  11        0.54        1.87     13.44 o 
  11   3  11       83.60       86.58     14.91 o 
  12   3  11      138.18      108.79     19.55 o 
  13   3  11        2.67      -20.05     20.05 o 
  14   3  11      265.02      329.91     35.57 o 
 -14   4  11      394.14      378.42     35.38 o 
 -13   4  11      429.18      439.87     43.84 o 
 -12   4  11        8.78        4.96     16.74 o 
 -11   4  11       16.49       37.90     16.22 o 
 -10   4  11      216.36      241.88     24.38 o 
  -9   4  11       42.51       58.05     14.63 o 
  -8   4  11      861.42      816.95     22.19 o 
  -7   4  11      715.39      695.87     25.80 o 
  -6   4  11      767.70      702.84     25.48 o 
  -5   4  11     1290.64     1264.77     38.18 o 
  -4   4  11       61.48       55.53     13.48 o 
  -3   4  11      601.47      591.75     20.39 o 
  -2   4  11      892.31      915.90     25.47 o 
  -1   4  11      422.86      408.00     17.47 o 
   0   4  11     1790.12     1689.04     31.63 o 
   1   4  11      489.97      450.65     16.26 o 
   2   4  11        0.84       11.04      9.84 o 
   3   4  11      312.56      312.25     15.25 o 
   4   4  11      298.42      282.44     15.02 o 
   5   4  11      710.44      682.18     23.04 o 
   6   4  11      151.79      147.32     14.41 o 
   7   4  11      409.70      429.96     19.51 o 
   8   4  11       92.24       91.55     15.19 o 
   9   4  11      115.17      156.19     16.65 o 
  10   4  11      196.22      206.65     18.16 o 
  -7   5  11        0.69      -27.17     48.53 o 
  -6   5  11      905.34      941.25     41.08 o 
  -5   5  11      375.79      361.72     29.11 o 
  -4   5  11      700.10      764.25     39.12 o 
  -3   5  11        4.60        4.25     21.95 o 
  -2   5  11      122.69      149.22     24.33 o 
  -1   5  11      108.78      133.97     24.18 o 
   0   5  11      169.35      138.35     24.08 o 
   1   5  11     1002.28      924.50     40.56 o 
   2   5  11      128.07      157.51     19.58 o 
   3   5  11      237.83      277.73     23.67 o 
 -21   0  12      473.85      450.59     36.09 o 
 -20   0  12      376.34      398.29     32.65 o 
 -19   0  12      242.46      265.17     48.53 o 
 -18   0  12        8.65       14.32     20.82 o 
 -17   0  12      678.10      628.82     38.44 o 
 -16   0  12     4526.55     4393.44    129.68 o 
 -15   0  12       17.04       45.87     13.30 o 
 -14   0  12     4980.99     4925.46    187.68 o 
 -13   0  12      430.89      409.30     21.65 o 
 -12   0  12    20263.93    19972.88    388.17 o 
 -11   0  12      260.32      255.60     12.73 o 
 -10   0  12     1304.33     1174.78     27.87 o 
  -9   0  12    11541.69    11653.72    227.27 o 
  -8   0  12     5526.02     5566.40    110.34 o 
  -7   0  12     6201.25     6002.44    137.11 o 
  -6   0  12    15254.95    16932.11    327.33 o 
  -5   0  12     1590.12     1775.62     36.76 o 
  -4   0  12      513.18      577.20     14.01 o 
  -3   0  12    16119.30    16785.71    324.15 o 
  -2   0  12      273.87      349.36     10.92 o 
  -1   0  12    21667.76    21734.26    419.34 o 
   0   0  12     1840.26     1944.68     40.33 o 
   1   0  12    20454.32    20109.73    388.18 o 
   2   0  12     2558.69     2342.38     86.19 o 
   3   0  12      141.31      100.56      6.95 o 
   4   0  12     4142.96     3667.78    110.79 o 
   5   0  12     1921.89     2021.54     47.12 o 
   6   0  12     5043.94     4983.96    100.04 o 
   7   0  12     2306.01     2308.49     75.50 o 
   8   0  12      289.01      267.94     14.59 o 
   9   0  12      308.62      283.50     17.91 o 
  10   0  12     1781.41     1851.83     49.88 o 
  11   0  12      580.57      565.91     43.67 o 
  12   0  12     7585.87     7770.41    179.13 o 
  13   0  12      617.56      645.87     37.87 o 
  14   0  12     1986.13     1999.47     77.52 o 
  15   0  12     2856.19     3064.44    213.64 o 
  16   0  12      205.28      207.64     32.14 o 
  17   0  12     1230.05     1372.50     77.52 o 
 -21   1  12     1048.91     1038.22     41.40 o 
 -20   1  12      461.86      459.39     30.25 o 
 -19   1  12      212.52      218.89     22.74 o 
 -18   1  12     4723.65     4613.41     90.14 o 
 -17   1  12      130.88      138.70     14.00 o 
 -16   1  12     5301.64     5089.88    103.71 o 
 -15   1  12       42.06       62.61     11.76 o 
 -14   1  12       93.07       89.35      9.74 o 
 -13   1  12      900.85      857.33     33.39 o 
 -12   1  12     9462.40     9443.29    151.43 o 
 -11   1  12      243.92      250.70     10.28 o 
 -10   1  12    14164.36    14205.92    195.68 o 
  -9   1  12      130.62      138.52      6.21 o 
  -8   1  12     6321.76     6264.57     87.37 o 
  -7   1  12     4348.29     4292.96     60.53 o 
  -6   1  12      131.73      105.85      5.33 o 
  -5   1  12    13772.60    13668.80    200.15 o 
  -4   1  12      479.31      569.25     11.39 o 
  -3   1  12    23398.07    23425.80    369.72 o 
  -2   1  12        6.48        0.77      2.88 o 
  -1   1  12       17.36       10.11      3.14 o 
   0   1  12     4008.26     3843.29     54.24 o 
   1   1  12     9051.51     8841.50    121.84 o 
   2   1  12     1148.94     1047.12     18.22 o 
   3   1  12    12063.33    11491.39    183.06 o 
   4   1  12      134.23      124.57      5.98 o 
   5   1  12     4045.09     4128.95     59.03 o 
   6   1  12     8446.15     8672.75    120.81 o 
   7   1  12      508.90      475.25     13.89 o 
   8   1  12     6211.60     6402.53    104.94 o 
   9   1  12        2.62        0.36      8.46 o 
  10   1  12     5699.94     5544.72    129.07 o 
  11   1  12      218.82      217.03     22.33 o 
  12   1  12       39.40       30.48     13.04 o 
  13   1  12     2019.79     1881.66     48.01 o 
  14   1  12      813.08      834.55     26.80 o 
  15   1  12      182.55      196.43     17.50 o 
  16   1  12     1172.76     1253.99     38.28 o 
  17   1  12      562.23      699.28     43.95 o 
 -20   2  12     1061.87     1132.76     38.46 o 
 -19   2  12      303.31      324.86     23.08 o 
 -18   2  12       14.28       21.22     16.61 o 
 -17   2  12      594.54      606.59     26.71 o 
 -16   2  12     2685.77     2646.76     62.54 o 
 -15   2  12        0.09        5.82     11.91 o 
 -14   2  12     7374.55     7489.95    122.62 o 
 -13   2  12        4.31       19.13      8.75 o 
 -12   2  12     5144.14     5034.92     83.87 o 
 -11   2  12      297.30      285.76     12.18 o 
 -10   2  12      232.26      225.19     11.08 o 
  -9   2  12     6045.25     5814.83    127.32 o 
  -8   2  12     2381.41     2438.34     39.32 o 
  -7   2  12     5550.65     5373.60     81.18 o 
  -6   2  12     3821.87     3870.89     59.72 o 
  -5   2  12       12.52       17.18      4.64 o 
  -4   2  12      259.55      275.53     10.34 o 
  -3   2  12     9348.93     9299.62    138.37 o 
  -2   2  12       97.93      115.07      6.31 o 
  -1   2  12    15376.71    14919.63    220.23 o 
   0   2  12      243.54      222.10      8.37 o 
   1   2  12     8011.94     7611.77    114.02 o 
   2   2  12     3229.03     2982.77     51.49 o 
   3   2  12      325.97      278.76     11.46 o 
   4   2  12     8006.27     7525.06    123.16 o 
   5   2  12     1763.76     1843.03     34.66 o 
   6   2  12     2814.87     2771.23     49.24 o 
   7   2  12      533.26      553.10     18.38 o 
   8   2  12      103.29       97.92     14.36 o 
   9   2  12       27.64       38.60     11.47 o 
  10   2  12     3362.15     3436.42     67.48 o 
  11   2  12       55.07       35.31     18.74 o 
  12   2  12     3717.83     3663.38     81.26 o 
  13   2  12      626.76      600.75     28.38 o 
  14   2  12      680.68      680.09     30.77 o 
  15   2  12     1143.97     1130.14     77.95 o 
 -18   3  12     1085.42     1124.15     44.14 o 
 -17   3  12      173.89      188.16     42.27 o 
 -16   3  12     1709.78     1722.45     51.91 o 
 -15   3  12       16.88       12.72     14.97 o 
 -14   3  12        3.63       25.75     15.19 o 
 -13   3  12        5.46       22.70     13.76 o 
 -12   3  12      589.31      617.90     23.99 o 
 -11   3  12      726.53      707.38     37.30 o 
 -10   3  12     4434.86     4472.28    107.16 o 
  -9   3  12       26.24       30.38      8.65 o 
  -8   3  12     1387.01     1322.94     27.05 o 
  -7   3  12     3050.77     2927.80     51.63 o 
  -6   3  12     1218.64     1175.00     24.80 o 
  -5   3  12     8930.03     8619.74    140.55 o 
  -4   3  12       76.79       99.28     11.51 o 
  -3   3  12     5299.63     5094.37     78.69 o 
  -2   3  12        3.36       11.51      7.73 o 
  -1   3  12        0.60       -7.13      7.13 o 
   0   3  12      274.37      222.57     10.92 o 
   1   3  12     2667.05     2507.37     45.17 o 
   2   3  12      805.73      749.27     19.63 o 
   3   3  12     3678.32     3635.06     79.78 o 
   4   3  12       71.28       72.45      9.29 o 
   5   3  12     1409.06     1411.87     29.37 o 
   6   3  12     3367.51     3246.92     63.02 o 
   7   3  12      102.41       87.66     11.94 o 
   8   3  12     4724.44     4654.31     88.19 o 
   9   3  12       27.01       26.56     12.93 o 
  10   3  12     1394.56     1343.94     34.43 o 
  11   3  12      120.49      101.00     15.52 o 
  12   3  12       87.17       68.01     26.56 o 
  13   3  12      353.04      377.69     25.64 o 
 -14   4  12     2097.32     2161.89     55.60 o 
 -13   4  12        0.73        3.96     16.76 o 
 -12   4  12      687.57      737.52     44.94 o 
 -11   4  12      567.82      585.18     26.76 o 
 -10   4  12       39.57       46.50     15.75 o 
  -9   4  12     1191.44     1226.30     38.02 o 
  -8   4  12      430.02      412.16     34.20 o 
  -7   4  12      503.91      479.26     22.56 o 
  -6   4  12       60.96       65.27     13.83 o 
  -5   4  12        9.76        9.99     13.48 o 
  -4   4  12      306.73      335.45     24.74 o 
  -3   4  12     1129.92     1146.41     29.36 o 
  -2   4  12        1.24       -4.80     10.78 o 
  -1   4  12     4481.94     4400.34     84.09 o 
   0   4  12      102.88      107.54     12.65 o 
   1   4  12     2376.32     2247.65     48.50 o 
   2   4  12      834.85      757.77     27.71 o 
   3   4  12      511.85      454.18     17.17 o 
   4   4  12     2266.02     2084.04     42.54 o 
   5   4  12      627.19      617.18     21.97 o 
   6   4  12      837.49      815.51     25.33 o 
   7   4  12       67.87       71.38     24.66 o 
   8   4  12      190.03      200.65     19.18 o 
   9   4  12       83.16       87.69     18.71 o 
  10   4  12     1319.67     1364.56     41.17 o 
  -6   5  12       17.63       18.78     21.81 o 
  -5   5  12     1487.25     1623.25     55.75 o 
  -4   5  12        0.57       -8.92     20.63 o 
  -3   5  12      934.72      977.26     42.16 o 
  -2   5  12       44.85       39.61     17.67 o 
  -1   5  12        0.18       11.02     17.31 o 
   0   5  12      299.69      273.28     22.92 o 
   1   5  12      356.10      386.83     34.17 o 
   2   5  12       26.11       32.99     24.23 o 
 -21   1  13      112.86       99.44     27.30 o 
 -20   1  13       55.72       23.00     19.73 o 
 -19   1  13       28.52       32.57     16.06 o 
 -18   1  13        1.55        7.77     15.10 o 
 -17   1  13      417.83      447.09     21.77 o 
 -16   1  13       67.89       79.32     12.65 o 
 -15   1  13       61.93       79.38     11.69 o 
 -14   1  13      172.05      172.62     11.29 o 
 -13   1  13       64.41       77.13      8.84 o 
 -12   1  13       17.78       36.34      8.88 o 
 -11   1  13     1689.28     1711.07     29.31 o 
 -10   1  13       96.76      110.17      6.78 o 
  -9   1  13       10.50        7.70      5.17 o 
  -8   1  13      264.70      250.37     11.74 o 
  -7   1  13      128.74      150.32      6.58 o 
  -6   1  13        2.16       -1.27      4.12 o 
  -5   1  13      601.77      688.69     13.36 o 
  -4   1  13      405.65      459.19     10.17 o 
  -3   1  13      148.64      202.24      6.80 o 
  -2   1  13      121.91      127.14      7.31 o 
  -1   1  13       13.80       12.36      4.47 o 
   0   1  13      620.82      573.55     10.82 o 
   1   1  13      151.51      163.67      6.55 o 
   2   1  13        5.08       -3.88      3.88 o 
   3   1  13       59.15       79.31      5.12 o 
   4   1  13      693.17      719.79     13.67 o 
   5   1  13       79.54       69.77      5.86 o 
   6   1  13      182.25      202.86      8.35 o 
   7   1  13      387.81      383.93     14.01 o 
   8   1  13       37.58       38.45      8.92 o 
   9   1  13      379.85      380.94     16.25 o 
  10   1  13     1416.90     1377.74     31.85 o 
  11   1  13      138.12      125.29     14.67 o 
  12   1  13       41.00       21.45     12.80 o 
  13   1  13      247.08      246.04     20.07 o 
  14   1  13        0.06       26.17     16.54 o 
  15   1  13       75.20       86.70     18.60 o 
  16   1  13       77.01       96.86     22.70 o 
 -20   2  13       65.01       60.13     22.61 o 
 -19   2  13        1.15        6.57     17.42 o 
 -18   2  13      238.54      240.98     21.29 o 
 -17   2  13       20.05       29.35     15.53 o 
 -16   2  13      165.46      142.30     16.54 o 
 -15   2  13      165.99      183.43     14.70 o 
 -14   2  13        2.04        3.83      9.42 o 
 -13   2  13      193.94      211.22     12.01 o 
 -12   2  13     1158.17     1156.56     24.84 o 
 -11   2  13       12.43       10.37      6.96 o 
 -10   2  13       13.78       11.97      6.58 o 
  -9   2  13       54.07       53.04      6.61 o 
  -8   2  13      303.41      279.42     10.49 o 
  -7   2  13      179.05      190.62      9.71 o 
  -6   2  13      285.88      296.45     10.86 o 
  -5   2  13        9.19       12.27      5.90 o 
  -4   2  13       11.40        6.25      5.73 o 
  -3   2  13     1389.71     1409.26     24.40 o 
  -2   2  13       59.21       61.08      5.40 o 
  -1   2  13       38.79       42.08      5.47 o 
   0   2  13      475.07      423.34     11.08 o 
   1   2  13       14.58       12.35      5.28 o 
   2   2  13      388.11      383.21     15.78 o 
   3   2  13      106.65      141.92      8.73 o 
   4   2  13     2046.07     1979.02     40.43 o 
   5   2  13      133.25      115.23      9.25 o 
   6   2  13     1254.00     1177.68     27.90 o 
   7   2  13        0.96        4.83     10.05 o 
   8   2  13      153.09      184.26     13.07 o 
   9   2  13      648.91      621.79     21.56 o 
  10   2  13      354.73      374.68     18.85 o 
  11   2  13       17.00       35.07     15.41 o 
  12   2  13       55.89       84.47     16.69 o 
  13   2  13       18.02       14.40     16.97 o 
  14   2  13       44.88       43.11     18.15 o 
  15   2  13        0.37        7.99     20.01 o 
 -18   3  13       40.75      107.12     28.96 o 
 -17   3  13      162.89      201.28     23.43 o 
 -16   3  13      238.92      257.97     20.73 o 
 -15   3  13      157.63      177.59     21.47 o 
 -14   3  13      204.65      221.55     18.84 o 
 -13   3  13       70.78       75.56     15.05 o 
 -12   3  13       63.44       62.71     13.65 o 
 -11   3  13     1172.18     1081.30     49.67 o 
 -10   3  13       12.30       24.15     12.53 o 
  -9   3  13      713.41      719.12     17.38 o 
  -8   3  13      309.96      318.83     13.02 o 
  -7   3  13       73.10       75.04      8.77 o 
  -6   3  13        9.42       10.54      8.01 o 
  -5   3  13      493.35      532.62     15.90 o 
  -4   3  13      158.93      161.84     10.17 o 
  -3   3  13       18.58       11.52      8.50 o 
  -2   3  13      454.46      431.69     16.45 o 
  -1   3  13      176.12      175.92     10.26 o 
   0   3  13      450.80      417.55     14.09 o 
   1   3  13       76.50       77.12      8.52 o 
   2   3  13      731.68      699.16     18.64 o 
   3   3  13      187.37      165.26     10.65 o 
   4   3  13      704.33      660.12     24.43 o 
   5   3  13       12.70       11.28      9.11 o 
   6   3  13        0.88        6.23     10.59 o 
   7   3  13      299.79      302.78     16.62 o 
   8   3  13      265.34      291.14     16.99 o 
   9   3  13      282.12      283.12     17.13 o 
  10   3  13      699.58      614.97     24.94 o 
  11   3  13       31.41       30.82     15.24 o 
  12   3  13       37.91        3.03     21.65 o 
  13   3  13      170.96      157.72     28.93 o 
 -14   4  13      126.90      115.48     19.87 o 
 -13   4  13      792.82      824.53     32.05 o 
 -12   4  13      373.53      373.25     23.40 o 
 -11   4  13      121.84      150.34     32.20 o 
 -10   4  13        0.10      -14.91     14.91 o 
  -9   4  13      285.74      301.95     21.47 o 
  -8   4  13      256.85      263.82     18.04 o 
  -7   4  13     1377.84     1414.40     38.66 o 
  -6   4  13      121.35      130.40     15.61 o 
  -5   4  13      735.01      727.79     27.50 o 
  -4   4  13        1.37       -6.21     11.19 o 
  -3   4  13       44.62       35.03     11.14 o 
  -2   4  13      532.98      530.58     20.20 o 
  -1   4  13      179.49      185.56     14.23 o 
   0   4  13      507.93      478.75     17.47 o 
   1   4  13      114.45      105.69     13.07 o 
   2   4  13      350.70      317.60     23.95 o 
   3   4  13      251.94      216.00     15.35 o 
   4   4  13     1522.32     1484.62     38.99 o 
   5   4  13      110.06      124.46     14.21 o 
   6   4  13     1215.03     1212.79     33.63 o 
   7   4  13        2.92       21.98     13.26 o 
   8   4  13      183.14      174.15     17.52 o 
   9   4  13      161.42      160.02     20.29 o 
  -6   5  13       41.08       59.24     36.55 o 
  -5   5  13      193.71      267.00     32.04 o 
  -4   5  13      816.53      790.68     31.25 o 
  -3   5  13      376.13      438.74     30.41 o 
  -2   5  13       30.82       40.43     17.62 o 
  -1   5  13      112.33      115.72     19.08 o 
   0   5  13      252.59      278.85     21.95 o 
   1   5  13        6.22       28.56     40.96 o 
 -21   0  14     1002.99     1236.88     56.06 o 
 -20   0  14      219.96      206.98     29.95 o 
 -19   0  14     2187.04     2055.27    153.14 o 
 -18   0  14        8.23       12.76     21.17 o 
 -17   0  14      800.05      798.09     76.89 o 
 -16   0  14      105.97       98.08     19.92 o 
 -15   0  14      100.90      105.21     18.78 o 
 -14   0  14     2012.35     1980.35     64.58 o 
 -13   0  14     5678.28     5481.38    128.25 o 
 -12   0  14      587.38      593.44     22.49 o 
 -11   0  14     2436.63     2363.52     58.44 o 
 -10   0  14     3171.66     3147.67     65.18 o 
  -9   0  14     2177.05     2147.86     45.80 o 
  -8   0  14    21559.31    21392.80    412.96 o 
  -7   0  14      810.21      888.56     21.45 o 
  -6   0  14     6053.47     5798.95    101.55 o 
  -5   0  14      582.34      617.61     15.45 o 
  -4   0  14     4053.66     4273.65     96.04 o 
  -3   0  14       25.85       14.09      4.34 o 
  -2   0  14     3513.09     3814.22     75.92 o 
  -1   0  14     5141.18     5187.14    102.52 o 
   0   0  14    11519.21    11457.71    222.93 o 
   1   0  14      801.78      899.14     21.03 o 
   2   0  14     4631.69     4192.81     96.24 o 
   3   0  14     9663.39     9866.02    298.71 o 
   4   0  14      127.99      110.58      9.10 o 
   5   0  14    22081.29    22200.50    429.71 o 
   6   0  14        1.18        3.63      8.01 o 
   7   0  14    11951.16    12094.78    237.13 o 
   8   0  14      856.93      777.97     38.30 o 
   9   0  14       30.87       34.81     12.76 o 
  10   0  14       55.02       72.56     14.95 o 
  11   0  14     1134.33     1218.26     41.43 o 
  12   0  14      647.63      685.46     38.76 o 
  13   0  14     2143.10     2327.88    147.47 o 
  14   0  14       29.96       67.16     25.21 o 
  15   0  14      422.72      511.10     74.37 o 
  16   0  14      214.08      322.62     32.45 o 
 -21   1  14      250.07      233.06     26.09 o 
 -20   1  14      807.96      693.07     34.29 o 
 -19   1  14      349.88      396.67     30.82 o 
 -18   1  14       30.15       31.79     14.89 o 
 -17   1  14     2860.54     2789.61     62.83 o 
 -16   1  14       96.30       88.98     14.08 o 
 -15   1  14     4507.70     4363.87     81.27 o 
 -14   1  14      843.58      792.70     20.60 o 
 -13   1  14      682.77      657.30     17.71 o 
 -12   1  14      973.82     1058.76     29.63 o 
 -11   1  14       24.55       20.77      6.30 o 
 -10   1  14     9531.22     9342.20    138.83 o 
  -9   1  14     3318.76     3256.08     50.72 o 
  -8   1  14      784.01      807.83     14.72 o 
  -7   1  14     1607.41     1548.25     25.73 o 
  -6   1  14     3356.72     3417.47     52.51 o 
  -5   1  14       62.97       92.86      5.88 o 
  -4   1  14    36992.29    37207.33    541.19 o 
  -3   1  14      786.55      901.56     16.21 o 
  -2   1  14     9904.38     9776.22    134.86 o 
  -1   1  14     3110.99     2888.15     41.63 o 
   0   1  14      796.45      699.13     12.58 o 
   1   1  14    15285.70    14537.53    199.34 o 
   2   1  14      449.71      438.48     11.57 o 
   3   1  14     5413.94     4972.15     73.75 o 
   4   1  14     1075.56     1181.94     19.83 o 
   5   1  14      288.98      296.82      9.36 o 
   6   1  14      696.42      792.85     15.74 o 
   7   1  14     5087.83     5451.56     85.63 o 
   8   1  14       78.91       80.99     11.42 o 
   9   1  14     7448.04     7647.52    125.00 o 
  10   1  14      284.63      291.91     16.34 o 
  11   1  14     5681.56     5678.32    103.76 o 
  12   1  14      470.13      474.23     24.42 o 
  13   1  14      215.46      198.10     18.99 o 
  14   1  14     3045.02     2957.46     68.37 o 
  15   1  14       38.91       41.64     21.82 o 
  16   1  14     1035.79     1152.06     44.58 o 
 -20   2  14        8.34      -16.64     34.03 o 
 -19   2  14     1201.98     1193.24     44.24 o 
 -18   2  14      558.30      615.92     35.35 o 
 -17   2  14      727.20      797.24     31.66 o 
 -16   2  14       30.81       45.05     15.11 o 
 -15   2  14      330.66      317.68     17.20 o 
 -14   2  14      682.27      723.90     19.86 o 
 -13   2  14     3044.61     2928.69     52.08 o 
 -12   2  14      268.27      310.63     14.65 o 
 -11   2  14     6037.03     5771.52     88.18 o 
 -10   2  14     2664.56     2671.26     43.48 o 
  -9   2  14      377.37      338.40     11.44 o 
  -8   2  14    10673.24    10505.29    169.33 o 
  -7   2  14      303.66      330.33     11.83 o 
  -6   2  14     6765.50     6710.49    109.69 o 
  -5   2  14      149.13      169.95      9.26 o 
  -4   2  14     2777.02     2676.72     46.34 o 
  -3   2  14      923.16      893.49     19.20 o 
  -2   2  14     2645.28     2715.45     43.30 o 
  -1   2  14     3192.50     3127.30     52.20 o 
   0   2  14     7027.74     6950.18    104.76 o 
   1   2  14        5.13       11.87      6.55 o 
   2   2  14     6399.98     5911.52     97.87 o 
   3   2  14     3119.14     2853.02     50.05 o 
   4   2  14       16.80       10.00      7.43 o 
   5   2  14    12339.64    11759.57    190.68 o 
   6   2  14      125.41      131.55     10.16 o 
   7   2  14     5188.51     5048.48     93.68 o 
   8   2  14      159.98      161.46     13.15 o 
   9   2  14      474.28      427.69     18.52 o 
  10   2  14      710.04      648.24     22.07 o 
  11   2  14      891.55      916.49     31.02 o 
  12   2  14      910.62      849.67     31.25 o 
  13   2  14     1621.37     1611.35     68.19 o 
  14   2  14        0.25       -0.65     20.01 o 
 -17   3  14     1825.12     1892.42     57.48 o 
 -16   3  14        1.99      -11.33     16.15 o 
 -15   3  14     2578.37     2611.80     61.65 o 
 -14   3  14      170.27      179.82     25.35 o 
 -13   3  14      729.20      706.21     26.53 o 
 -12   3  14     2623.57     2639.02     90.78 o 
 -11   3  14      276.81      286.73     25.83 o 
 -10   3  14      740.04      741.75     19.62 o 
  -9   3  14     1400.74     1335.40     32.41 o 
  -8   3  14      318.03      305.41     13.11 o 
  -7   3  14      655.53      653.63     19.74 o 
  -6   3  14     3381.20     3360.79     58.71 o 
  -5   3  14        8.54       20.87      8.64 o 
  -4   3  14     2140.03     2050.91     38.48 o 
  -3   3  14        1.44        4.72      8.67 o 
  -2   3  14     6604.44     6254.80    114.28 o 
  -1   3  14      646.26      616.15     18.98 o 
   0   3  14      479.45      396.34     15.77 o 
   1   3  14     4294.55     3931.41     67.82 o 
   2   3  14        5.95       10.68      8.30 o 
   3   3  14     3082.26     2857.68     51.46 o 
   4   3  14     1031.10      988.63     24.14 o 
   5   3  14      113.16      109.84     14.14 o 
   6   3  14       18.03       16.45     11.47 o 
   7   3  14     1569.73     1489.45     35.16 o 
   8   3  14       29.28       29.51     12.95 o 
   9   3  14     2839.20     2770.25     64.52 o 
  10   3  14      155.88      175.57     16.89 o 
  11   3  14     1229.57     1225.32     33.65 o 
  12   3  14      973.57     1024.16     40.77 o 
 -14   4  14       60.61       42.24     18.91 o 
 -13   4  14     1149.67     1194.76     43.12 o 
 -12   4  14      115.47      128.80     18.44 o 
 -11   4  14     1676.45     1660.53     54.21 o 
 -10   4  14      361.79      322.60     21.16 o 
  -9   4  14      104.50      129.17     19.49 o 
  -8   4  14     2113.55     2043.58     50.45 o 
  -7   4  14        3.42       13.98     14.38 o 
  -6   4  14     2813.99     2834.61     65.43 o 
  -5   4  14       58.08       35.86     14.42 o 
  -4   4  14       37.04       43.91     12.19 o 
  -3   4  14      275.13      270.21     16.32 o 
  -2   4  14      347.01      329.45     17.25 o 
  -1   4  14      339.21      302.66     16.85 o 
   0   4  14     1927.34     1816.42     43.60 o 
   1   4  14       91.19       94.58     13.15 o 
   2   4  14      697.17      679.36     22.93 o 
   3   4  14      367.96      417.17     19.63 o 
   4   4  14      330.93      284.75     19.02 o 
   5   4  14     1990.60     1950.18     48.33 o 
   6   4  14        0.16       -4.44     15.05 o 
   7   4  14     1030.07      983.04     32.32 o 
   8   4  14       71.31       53.28     19.10 o 
  -4   5  14      807.85      830.25     49.23 o 
  -3   5  14        2.63       -8.70     20.68 o 
  -2   5  14     1189.07     1263.53     77.08 o 
  -1   5  14      195.72      207.05     29.79 o 
 -21   1  15       13.35       11.73     20.95 o 
 -20   1  15       20.99       26.74     20.95 o 
 -19   1  15      129.94      142.03     18.22 o 
 -18   1  15        3.25        6.94     15.02 o 
 -17   1  15       30.94       40.71     14.61 o 
 -16   1  15      106.43       99.86     14.54 o 
 -15   1  15       10.07       20.87     11.87 o 
 -14   1  15        4.08       16.81      9.71 o 
 -13   1  15      155.86      180.33     10.54 o 
 -12   1  15      739.40      723.79     20.57 o 
 -11   1  15        4.49        6.38      6.35 o 
 -10   1  15     1090.87     1049.14     20.17 o 
  -9   1  15      429.89      452.92     12.08 o 
  -8   1  15      298.48      292.44     12.35 o 
  -7   1  15       31.30       35.46      5.11 o 
  -6   1  15      354.97      382.85     10.60 o 
  -5   1  15      255.34      291.13      8.51 o 
  -4   1  15     1654.17     1680.04     29.70 o 
  -3   1  15      922.80      983.08     17.67 o 
  -2   1  15      323.96      339.73      8.10 o 
  -1   1  15        4.52       -0.11      4.77 o 
   0   1  15      174.57      177.31      6.70 o 
   1   1  15      248.66      260.36      7.64 o 
   2   1  15        1.40        7.25      4.34 o 
   3   1  15      290.93      261.54      9.77 o 
   4   1  15       35.25       30.55      5.27 o 
   5   1  15      459.18      411.39     11.48 o 
   6   1  15       28.89       31.38      7.21 o 
   7   1  15      179.49      179.29      9.61 o 
   8   1  15       77.71       74.67     13.86 o 
   9   1  15      458.74      486.66     17.19 o 
  10   1  15       31.57       26.83     14.46 o 
  11   1  15       24.66       31.80     14.59 o 
  12   1  15       83.21       79.93     16.20 o 
  13   1  15       11.43       11.79     16.22 o 
  14   1  15        1.76      -11.43     16.61 o 
  15   1  15       53.09       69.04     21.53 o 
 -19   2  15       71.69       66.89     20.37 o 
 -18   2  15      337.81      379.31     27.36 o 
 -17   2  15      142.02      186.85     21.67 o 
 -16   2  15       13.70       28.91     14.76 o 
 -15   2  15       17.85       22.85     10.62 o 
 -14   2  15       28.79       39.26     11.06 o 
 -13   2  15     1469.61     1398.43     32.02 o 
 -12   2  15     1629.12     1601.54     34.75 o 
 -11   2  15      929.19      886.09     23.77 o 
 -10   2  15        7.68       11.86      7.80 o 
  -9   2  15      742.12      677.10     18.79 o 
  -8   2  15       21.04       33.30      7.25 o 
  -7   2  15     1055.42     1084.72     22.70 o 
  -6   2  15     1795.89     1780.01     35.32 o 
  -5   2  15     1047.81     1062.31     22.04 o 
  -4   2  15      703.77      672.63     16.27 o 
  -3   2  15       16.18       14.50      9.58 o 
  -2   2  15      122.15      100.66      7.70 o 
  -1   2  15      278.21      278.47     10.94 o 
   0   2  15      968.48      920.10     36.83 o 
   1   2  15      753.10      778.79     20.76 o 
   2   2  15      528.50      490.79     14.77 o 
   3   2  15      267.20      228.99     11.00 o 
   4   2  15        2.53       15.12      7.78 o 
   5   2  15      173.40      203.50     11.45 o 
   6   2  15      455.27      440.07     17.14 o 
   7   2  15      143.38      162.33     14.40 o 
   8   2  15       43.73       38.09     12.00 o 
   9   2  15        2.06      -11.59     11.59 o 
  10   2  15       18.52       26.08     12.98 o 
  11   2  15       49.82       66.43     16.85 o 
  12   2  15      734.91      688.83     31.66 o 
  13   2  15       46.10       39.64     18.23 o 
  14   2  15       37.78       39.28     19.21 o 
 -17   3  15        1.53      -19.15     19.15 o 
 -16   3  15      357.16      350.70     23.14 o 
 -15   3  15       28.91       43.71     21.47 o 
 -14   3  15      251.52      256.85     19.35 o 
 -13   3  15       17.77       30.14     14.15 o 
 -12   3  15        8.51       31.23     13.98 o 
 -11   3  15       12.20        8.88     13.04 o 
 -10   3  15     1327.09     1349.39     28.73 o 
  -9   3  15      244.89      253.96     13.12 o 
  -8   3  15      648.92      642.73     20.95 o 
  -7   3  15       20.06       28.17      8.92 o 
  -6   3  15       58.95       62.16      9.14 o 
  -5   3  15     2587.87     2529.36     46.18 o 
  -4   3  15     1104.63     1094.90     26.74 o 
  -3   3  15     1098.98     1094.44     28.50 o 
  -2   3  15      330.95      336.63     15.31 o 
  -1   3  15       87.40       72.40     10.09 o 
   0   3  15      386.77      370.12     15.96 o 
   1   3  15      173.34      163.53     12.13 o 
   2   3  15       74.75       58.65     10.38 o 
   3   3  15      275.05      308.15     13.96 o 
   4   3  15      216.73      223.56     12.78 o 
   5   3  15      323.03      305.33     16.26 o 
   6   3  15       21.24       28.23     11.92 o 
   7   3  15      185.56      177.87     23.21 o 
   8   3  15      439.61      428.39     20.37 o 
   9   3  15      284.91      338.79     20.57 o 
  10   3  15      292.30      328.84     20.08 o 
  11   3  15       41.67       41.76     18.68 o 
  12   3  15       17.68        4.51     22.66 o 
 -13   4  15       71.57      121.13     19.00 o 
 -12   4  15     1130.86     1116.83     35.64 o 
 -11   4  15      179.61      179.85     18.96 o 
 -10   4  15      110.79      123.46     19.89 o 
  -9   4  15      292.52      298.48     19.52 o 
  -8   4  15      118.29       88.17     15.73 o 
  -7   4  15      281.45      279.49     19.71 o 
  -6   4  15      755.72      765.17     33.84 o 
  -5   4  15      548.68      513.04     33.14 o 
  -4   4  15      764.83      759.50     24.27 o 
  -3   4  15       26.88       40.98     16.32 o 
  -2   4  15        0.08       11.85     13.03 o 
  -1   4  15      722.86      692.77     23.55 o 
   0   4  15      260.71      248.92     16.03 o 
   1   4  15     1745.43     1622.63     52.14 o 
   2   4  15      294.51      275.19     16.85 o 
   3   4  15      114.03       97.10     14.00 o 
   4   4  15       32.09       28.34     14.92 o 
   5   4  15      152.87      162.25     16.90 o 
   6   4  15      326.14      332.97     22.74 o 
   7   4  15      422.03      453.48     24.86 o 
   8   4  15      122.64      107.10     22.07 o 
 -21   0  16      121.23      112.34     49.79 o 
 -20   0  16     2543.16     2568.30    122.26 o 
 -19   0  16       15.06       10.67     32.14 o 
 -18   0  16     6978.98     7012.72    201.87 o 
 -17   0  16      196.69      231.99     26.01 o 
 -16   0  16     1862.45     1906.22    102.10 o 
 -15   0  16     1244.49     1266.31     47.21 o 
 -14   0  16      396.57      402.49     41.59 o 
 -13   0  16     6567.40     6469.57    150.03 o 
 -12   0  16     4686.37     4563.73    107.64 o 
 -11   0  16     1421.75     1515.27     40.49 o 
 -10   0  16      799.86      706.77     25.93 o 
  -9   0  16       78.56       76.18      9.20 o 
  -8   0  16      227.69      214.21     13.29 o 
  -7   0  16     7859.50     7509.59    170.72 o 
  -6   0  16      355.75      391.93     16.18 o 
  -5   0  16    17175.01    16916.11    377.28 o 
  -4   0  16      379.42      366.99     11.33 o 
  -3   0  16     8785.20     8425.60    284.41 o 
  -2   0  16     5738.99     5487.40    122.95 o 
  -1   0  16      912.72     1003.53     23.29 o 
   0   0  16    13053.70    12562.53    244.64 o 
   1   0  16     3244.84     3303.59     67.41 o 
   2   0  16     1403.70     1320.83     36.93 o 
   3   0  16      381.12      386.47     14.46 o 
   4   0  16      891.83      901.93     29.11 o 
   5   0  16       56.58       59.47      9.10 o 
   6   0  16     6138.68     6282.50    125.99 o 
   7   0  16      128.93      129.08     13.64 o 
   8   0  16     2840.23     2973.51     64.03 o 
   9   0  16      802.34      813.24     30.45 o 
  10   0  16     1863.32     1888.38     52.54 o 
  11   0  16     4298.85     4538.02    135.74 o 
  12   0  16       61.45       56.87     29.62 o 
  13   0  16     3639.29     3795.33    190.96 o 
  14   0  16       77.40      106.35     27.17 o 
  15   0  16      150.12      171.79     34.66 o 
 -21   1  16      129.84      122.50     34.03 o 
 -20   1  16     1123.86     1054.38     42.16 o 
 -19   1  16       76.85      109.31     17.82 o 
 -18   1  16      279.59      275.83     19.83 o 
 -17   1  16      165.93      158.36     16.85 o 
 -16   1  16     3333.20     3280.74     71.83 o 
 -15   1  16      797.28      805.95     27.03 o 
 -14   1  16     4581.58     4475.94     83.16 o 
 -13   1  16       84.82       85.09     11.79 o 
 -12   1  16     2645.13     2535.80     45.26 o 
 -11   1  16     3002.45     2891.12     46.38 o 
 -10   1  16      160.06      134.40      7.62 o 
  -9   1  16    14012.22    13643.76    201.00 o 
  -8   1  16     1122.31     1117.97     20.46 o 
  -7   1  16     4887.04     4759.94     72.30 o 
  -6   1  16      111.52      111.70      7.18 o 
  -5   1  16      478.30      455.33     10.92 o 
  -4   1  16      963.04      987.01     16.70 o 
  -3   1  16     7811.13     7771.95    115.40 o 
  -2   1  16     3267.59     3329.44     51.34 o 
  -1   1  16     8411.69     8446.10    117.21 o 
   0   1  16     1410.80     1402.11     22.18 o 
   1   1  16     2123.28     2008.07     37.87 o 
   2   1  16     5794.83     5382.09     75.92 o 
   3   1  16      131.31      167.50      7.73 o 
   4   1  16    10952.67    10331.75    143.43 o 
   5   1  16       47.64       47.98      6.35 o 
   6   1  16     2296.14     2314.59     38.72 o 
   7   1  16     1498.61     1447.31     30.91 o 
   8   1  16       37.75       47.96     11.04 o 
   9   1  16     2414.80     2503.79     50.92 o 
  10   1  16     1155.68     1227.05     34.47 o 
  11   1  16      221.33      239.94     18.23 o 
  12   1  16     1779.56     1781.22     83.51 o 
  13   1  16      688.00      741.05     62.95 o 
  14   1  16      193.16      201.11     20.83 o 
  15   1  16     2384.07     2630.81    145.94 o 
 -19   2  16        6.08        2.59     25.12 o 
 -18   2  16     3383.04     3419.29    109.63 o 
 -17   2  16       16.52       33.35     22.97 o 
 -16   2  16     2183.59     2200.67     74.85 o 
 -15   2  16      691.43      714.20     22.61 o 
 -14   2  16       65.65       72.57     11.67 o 
 -13   2  16     2454.17     2567.15     51.43 o 
 -12   2  16     1559.77     1575.90     34.51 o 
 -11   2  16     1301.56     1283.28     26.51 o 
 -10   2  16     1636.45     1702.81     32.75 o 
  -9   2  16        9.36        6.94      7.17 o 
  -8   2  16        2.84       -0.73      7.59 o 
  -7   2  16     6691.48     6490.15    106.52 o 
  -6   2  16        3.33        2.59      6.55 o 
  -5   2  16    11348.76    11095.73    178.53 o 
  -4   2  16      179.57      186.23      9.97 o 
  -3   2  16     5190.06     5100.79     84.55 o 
  -2   2  16     2088.35     2031.70     37.02 o 
  -1   2  16      393.59      409.38     13.02 o 
   0   2  16     6311.80     5860.00    119.09 o 
   1   2  16     1894.72     1760.28     37.09 o 
   2   2  16     1809.64     1671.76     32.25 o 
   3   2  16       68.07      109.98     10.76 o 
   4   2  16       52.13       75.31      9.20 o 
   5   2  16       48.95       47.11      9.16 o 
   6   2  16     5238.24     5047.40     93.56 o 
   7   2  16        4.37        3.66     10.39 o 
   8   2  16     4198.19     4170.20     79.63 o 
   9   2  16      907.20      859.93     29.46 o 
  10   2  16     1097.37     1092.19     30.08 o 
  11   2  16     1088.11     1133.43     35.57 o 
  12   2  16        1.40       -7.10     17.29 o 
  13   2  16     2149.86     2016.79     76.77 o 
 -17   3  16        9.64       29.71     20.20 o 
 -16   3  16     1209.84     1315.32     39.42 o 
 -15   3  16      234.30      258.19     31.23 o 
 -14   3  16     2050.37     1939.49     48.72 o 
 -13   3  16      142.42      132.33     16.47 o 
 -12   3  16      193.27      220.85     17.64 o 
 -11   3  16     1899.43     1883.12     46.48 o 
 -10   3  16      105.28      111.03     13.51 o 
  -9   3  16     6009.23     5978.21    100.16 o 
  -8   3  16       23.39       32.63     11.74 o 
  -7   3  16     1727.38     1717.98     33.95 o 
  -6   3  16      597.12      588.13     17.64 o 
  -5   3  16      204.68      198.17     11.66 o 
  -4   3  16     1316.15     1288.50     30.34 o 
  -3   3  16     3342.01     3184.47     62.00 o 
  -2   3  16       31.99       26.09      9.99 o 
  -1   3  16     2665.43     2489.57     50.42 o 
   0   3  16      776.79      687.66     21.33 o 
   1   3  16      484.46      430.80     17.32 o 
   2   3  16     4261.59     4046.60     77.30 o 
   3   3  16       25.15       19.00     10.56 o 
   4   3  16     4034.49     3926.34     94.04 o 
   5   3  16       32.09       40.79     12.78 o 
   6   3  16     1144.17     1104.02     29.22 o 
   7   3  16      673.51      642.08     22.52 o 
   8   3  16      263.43      313.85     18.43 o 
   9   3  16      300.61      310.76     19.35 o 
  10   3  16      946.95     1016.48     30.70 o 
  11   3  16      312.26      300.89     24.10 o 
 -13   4  16      793.96      884.81     43.67 o 
 -12   4  16       98.64      115.47     19.10 o 
 -11   4  16      522.15      522.02     34.02 o 
 -10   4  16      378.76      420.25     35.18 o 
  -9   4  16      372.24      353.02     34.78 o 
  -8   4  16        0.48       10.35     14.30 o 
  -7   4  16     2581.67     2547.92     60.45 o 
  -6   4  16       26.99       19.36     14.72 o 
  -5   4  16     2658.09     2659.83     55.20 o 
  -4   4  16      130.22      124.14     14.37 o 
  -3   4  16      481.45      466.70     25.87 o 
  -2   4  16     1054.64      957.50     27.34 o 
  -1   4  16        3.60       -2.22     12.54 o 
   0   4  16     1596.79     1567.67     37.30 o 
   1   4  16      149.16      165.57     14.55 o 
   2   4  16      366.20      379.38     18.95 o 
   3   4  16       49.46       32.91     13.06 o 
   4   4  16      271.07      284.82     19.10 o 
   5   4  16       38.20       33.19     15.99 o 
   6   4  16     1798.68     1804.22     49.85 o 
   7   4  16       12.85        2.35     16.44 o 
 -20   1  17       24.14       23.67     18.74 o 
 -19   1  17       13.88       28.26     17.18 o 
 -18   1  17        0.45       -0.54     15.61 o 
 -17   1  17       83.33       94.01     15.57 o 
 -16   1  17       45.45       42.29     14.23 o 
 -15   1  17      130.83      126.59     13.16 o 
 -14   1  17       98.43      136.55     11.94 o 
 -13   1  17       75.65       85.05     10.28 o 
 -12   1  17      137.39      118.63      9.43 o 
 -11   1  17        1.85       25.37      7.50 o 
 -10   1  17       11.63        8.59      7.11 o 
  -9   1  17       16.37        4.35      5.67 o 
  -8   1  17      399.65      429.84     11.53 o 
  -7   1  17        1.93        4.64      5.14 o 
  -6   1  17        5.95        6.66      5.09 o 
  -5   1  17       88.75       99.08      6.04 o 
  -4   1  17       42.98       35.94      5.01 o 
  -3   1  17     1412.48     1347.98     23.24 o 
  -2   1  17      136.50      146.88      7.54 o 
  -1   1  17       16.17       12.80      4.78 o 
   0   1  17      272.11      258.69      9.44 o 
   1   1  17        4.47        9.96      4.58 o 
   2   1  17      123.31      131.58      6.72 o 
   3   1  17       39.42       26.67      5.57 o 
   4   1  17      145.22      162.27      8.61 o 
   5   1  17      273.89      243.27     12.13 o 
   6   1  17      212.59      220.71     12.11 o 
   7   1  17        6.19        0.72      9.97 o 
   8   1  17       72.91       80.18     11.77 o 
   9   1  17       73.01       76.91     14.01 o 
  10   1  17       15.27      -10.77     13.82 o 
  11   1  17       50.06       68.18     16.95 o 
  12   1  17       11.73       28.75     16.31 o 
  13   1  17        4.33       35.65     17.56 o 
  14   1  17        2.91       42.00     21.02 o 
 -19   2  17       53.03       46.60     27.24 o 
 -18   2  17        1.52      -11.75     24.76 o 
 -17   2  17      248.77      277.35     29.41 o 
 -16   2  17      241.35      244.02     20.38 o 
 -15   2  17        7.20       -6.02     12.69 o 
 -14   2  17       22.84       24.34     12.52 o 
 -13   2  17       76.66       83.85     14.43 o 
 -12   2  17       13.84        6.42      9.98 o 
 -11   2  17     1765.06     1705.19     33.12 o 
 -10   2  17     1341.29     1344.16     27.77 o 
  -9   2  17       25.45       20.45      7.79 o 
  -8   2  17       48.74       57.37      7.86 o 
  -7   2  17       18.36       26.29      7.33 o 
  -6   2  17       30.79       26.02      7.21 o 
  -5   2  17      844.69      857.23     19.71 o 
  -4   2  17     2032.63     2022.94     37.15 o 
  -3   2  17     2259.36     2272.64     45.23 o 
  -2   2  17      768.60      795.85     18.54 o 
  -1   2  17       22.69       33.35      7.22 o 
   0   2  17      627.86      630.23     18.47 o 
   1   2  17      124.82      101.12      9.79 o 
   2   2  17      435.62      370.35     15.06 o 
   3   2  17      371.38      321.47     13.68 o 
   4   2  17      112.04      152.66     12.03 o 
   5   2  17        3.20       -1.54      8.79 o 
   6   2  17       16.59       46.01     10.80 o 
   7   2  17      586.69      600.22     20.46 o 
   8   2  17       17.96       20.58     12.19 o 
   9   2  17      210.21      221.07     16.04 o 
  10   2  17      438.98      477.65     24.37 o 
  11   2  17      327.06      366.74     26.20 o 
  12   2  17      199.26      240.07     21.02 o 
  13   2  17      533.19      504.42     30.45 o 
 -17   3  17      106.86      107.55     28.48 o 
 -16   3  17       13.63       28.09     20.85 o 
 -15   3  17      340.31      366.80     32.57 o 
 -14   3  17      298.30      314.71     21.21 o 
 -13   3  17      373.52      385.32     21.72 o 
 -12   3  17      411.35      356.81     20.67 o 
 -11   3  17        8.09       15.25     15.62 o 
 -10   3  17      729.30      757.22     18.87 o 
  -9   3  17      103.34      104.25     10.67 o 
  -8   3  17      569.55      557.00     30.25 o 
  -7   3  17      104.73      124.03     12.01 o 
  -6   3  17        0.29       -9.10      9.10 o 
  -5   3  17       19.43       11.78      9.69 o 
  -4   3  17      670.68      635.60     19.95 o 
  -3   3  17        7.96        1.83      9.69 o 
  -2   3  17      751.47      711.00     21.33 o 
  -1   3  17        5.57        2.85      9.96 o 
   0   3  17      164.45      150.40     16.55 o 
   1   3  17       26.25       15.42     10.22 o 
   2   3  17        1.20        4.71     10.22 o 
   3   3  17      802.45      743.01     26.40 o 
   4   3  17     1713.33     1606.26     42.65 o 
   5   3  17      171.76      174.13     15.79 o 
   6   3  17      293.70      300.47     18.97 o 
   7   3  17       80.79       91.01     15.39 o 
   8   3  17       15.26       23.12     15.28 o 
   9   3  17      400.60      424.67     24.70 o 
  10   3  17      191.19      196.58     18.07 o 
 -12   4  17      296.82      303.33     30.26 o 
 -11   4  17      285.92      306.70     26.14 o 
 -10   4  17       49.06       43.82     20.00 o 
  -9   4  17      565.63      611.79     29.36 o 
  -8   4  17        6.11       -8.69     14.44 o 
  -7   4  17        1.40        8.18     14.82 o 
  -6   4  17      546.94      574.16     25.30 o 
  -5   4  17      149.78      170.56     14.85 o 
  -4   4  17      295.43      336.39     22.29 o 
  -3   4  17        7.10       -6.66     12.65 o 
  -2   4  17        2.61        0.53     12.51 o 
  -1   4  17       20.49       22.23     12.76 o 
   0   4  17      763.24      695.71     24.38 o 
   1   4  17      116.95       95.76     14.35 o 
   2   4  17      559.46      513.19     21.85 o 
   3   4  17       22.28       16.96     17.47 o 
   4   4  17       88.87      122.03     20.49 o 
   5   4  17       31.33       25.05     15.27 o 
   6   4  17        6.36       21.70     24.92 o 
 -21   0  18      287.60      435.73     64.28 o 
 -20   0  18       70.99      100.57     27.46 o 
 -19   0  18      376.56      323.00     31.75 o 
 -18   0  18     1264.37     1384.86    183.39 o 
 -17   0  18     2010.06     1851.75     65.94 o 
 -16   0  18       48.23       97.71     21.17 o 
 -15   0  18     1517.61     1576.74     56.59 o 
 -14   0  18     3915.36     3891.45     94.56 o 
 -13   0  18       10.88       -8.79     11.05 o 
 -12   0  18     5171.13     5253.05    123.11 o 
 -11   0  18      147.76      157.82     13.33 o 
 -10   0  18    10577.19    10406.56    235.91 o 
  -9   0  18      131.23      112.74     11.60 o 
  -8   0  18       76.56       57.89      9.58 o 
  -7   0  18     2523.27     2503.92     61.23 o 
  -6   0  18     3625.57     3660.26     86.16 o 
  -5   0  18     2956.85     3052.02     73.03 o 
  -4   0  18    19224.31    19409.08    433.20 o 
  -3   0  18        0.11       -3.28      7.61 o 
  -2   0  18      707.17      662.06     19.34 o 
  -1   0  18    12774.29    12440.60    275.47 o 
   0   0  18      124.31      131.89      8.79 o 
   1   0  18    15886.84    15398.74    299.39 o 
   2   0  18      475.64      508.57     16.37 o 
   3   0  18     5848.66     5711.53    147.54 o 
   4   0  18      439.80      420.72     16.74 o 
   5   0  18       45.70       62.22     14.74 o 
   6   0  18     1616.58     1645.50     38.96 o 
   7   0  18     2719.94     2956.47     63.83 o 
   8   0  18     2046.01     2068.72     54.72 o 
   9   0  18     2804.10     2824.90    117.29 o 
  10   0  18       17.28        9.05     20.04 o 
  11   0  18      539.60      569.16     81.93 o 
  12   0  18     1357.15     1476.16     57.48 o 
  13   0  18       64.67       88.62     25.80 o 
  14   0  18     3369.73     3526.72    112.68 o 
 -20   1  18        4.78        9.58     17.88 o 
 -19   1  18     1818.25     1878.84     49.88 o 
 -18   1  18       96.77      114.39     17.54 o 
 -17   1  18      220.54      220.63     18.50 o 
 -16   1  18     1999.57     2059.57     49.75 o 
 -15   1  18      402.94      375.13     17.69 o 
 -14   1  18     3185.30     3214.42     62.31 o 
 -13   1  18     2614.19     2404.92     43.89 o 
 -12   1  18      275.54      224.08     11.73 o 
 -11   1  18      161.71      179.21     10.24 o 
 -10   1  18     4976.05     4965.34     82.39 o 
  -9   1  18       47.49       66.62      7.67 o 
  -8   1  18     9003.47     9072.88    145.56 o 
  -7   1  18      404.29      438.91     13.24 o 
  -6   1  18     3250.11     3123.61     52.93 o 
  -5   1  18     5506.42     5420.07     81.82 o 
  -4   1  18     1879.18     1889.11     37.14 o 
  -3   1  18     4919.09     4882.91     74.08 o 
  -2   1  18      987.33      984.37     19.85 o 
  -1   1  18     8014.50     7848.96    117.06 o 
   0   1  18     2558.00     2381.47     41.97 o 
   1   1  18      252.73      241.36     10.47 o 
   2   1  18        0.79       -3.48      5.92 o 
   3   1  18     7941.96     7805.39    125.66 o 
   4   1  18      846.76      843.36     18.49 o 
   5   1  18    10635.33    10497.50    171.03 o 
   6   1  18        1.68        9.88      8.67 o 
   7   1  18     2399.24     2460.18     49.63 o 
   8   1  18     2464.65     2479.15     50.91 o 
   9   1  18        8.91       13.86     13.99 o 
  10   1  18     1548.34     1530.30     40.75 o 
  11   1  18       94.24       97.70     19.29 o 
  12   1  18     1160.56     1172.56     41.30 o 
  13   1  18       11.47       17.76     18.26 o 
  14   1  18        6.10      -15.10     20.83 o 
 -19   2  18      512.05      437.68     38.20 o 
 -18   2  18       57.89       62.96     26.34 o 
 -17   2  18     1159.51     1104.98     49.46 o 
 -16   2  18        3.02        8.60     14.15 o 
 -15   2  18     1339.94     1316.57     44.39 o 
 -14   2  18     1689.37     1759.92     43.99 o 
 -13   2  18        7.24        5.04     11.53 o 
 -12   2  18     4224.20     4174.08     87.94 o 
 -11   2  18        5.46        3.22      8.23 o 
 -10   2  18     3204.72     3285.80     57.30 o 
  -9   2  18       49.23       39.32      8.43 o 
  -8   2  18      293.06      299.38     13.62 o 
  -7   2  18      895.78      976.95     22.81 o 
  -6   2  18     3657.73     3558.42     61.09 o 
  -5   2  18     1633.75     1613.89     30.97 o 
  -4   2  18     2860.66     2827.93     49.65 o 
  -3   2  18       57.22       49.85      8.93 o 
  -2   2  18     1873.97     1777.93     36.82 o 
  -1   2  18     4395.12     4189.93     72.56 o 
   0   2  18        0.07       -7.59      7.59 o 
   1   2  18    11039.17     9942.16    254.50 o 
   2   2  18       88.95       58.50      9.83 o 
   3   2  18     2335.17     2158.41     44.54 o 
   4   2  18       38.65       45.94     10.09 o 
   5   2  18        0.76       -4.95      9.35 o 
   6   2  18      783.29      766.93     22.52 o 
   7   2  18     1534.85     1553.14     63.75 o 
   8   2  18      808.98      847.71     25.38 o 
   9   2  18      937.69     1004.16     51.81 o 
  10   2  18       21.20       41.61     16.63 o 
  11   2  18      352.18      357.62     23.28 o 
  12   2  18     1326.90     1427.91     58.63 o 
 -16   3  18      816.80      884.94     38.95 o 
 -15   3  18      388.09      386.15     27.63 o 
 -14   3  18     1057.97     1141.88     34.82 o 
 -13   3  18      276.40      293.36     31.02 o 
 -12   3  18      205.58      212.42     18.13 o 
 -11   3  18      625.61      597.16     21.14 o 
 -10   3  18     2464.53     2399.51     52.29 o 
  -9   3  18      295.86      285.44     14.21 o 
  -8   3  18     4927.25     4948.73     84.39 o 
  -7   3  18        2.58       20.61      9.70 o 
  -6   3  18     2651.32     2665.54     48.96 o 
  -5   3  18      602.56      630.31     20.82 o 
  -4   3  18       25.90        9.13     10.31 o 
  -3   3  18     4672.05     4502.51     85.09 o 
  -2   3  18      612.28      566.27     19.68 o 
  -1   3  18     1772.40     1698.34     37.61 o 
   0   3  18      377.65      338.97     15.98 o 
   1   3  18       45.80       58.17     11.23 o 
   2   3  18       15.81       -3.36     11.04 o 
   3   3  18     1867.84     1756.80     39.09 o 
   4   3  18       89.80      115.24     14.57 o 
   5   3  18     2700.65     2639.29     60.50 o 
   6   3  18       16.46       25.76     22.04 o 
   7   3  18     1075.99     1026.43     32.33 o 
   8   3  18     1176.95     1177.42     35.56 o 
   9   3  18       68.22       58.94     17.36 o 
  10   3  18     2113.04     2223.40     85.56 o 
 -12   4  18     1328.98     1358.72     47.41 o 
 -11   4  18      225.28      247.03     25.10 o 
 -10   4  18      619.90      687.95     38.56 o 
  -9   4  18        9.18       18.32     15.21 o 
  -8   4  18       14.23       -4.68     15.21 o 
  -7   4  18      449.09      478.13     29.29 o 
  -6   4  18      833.09      809.89     25.60 o 
  -5   4  18      405.53      411.76     20.45 o 
  -4   4  18      587.19      608.27     24.88 o 
  -3   4  18       24.70       18.47     13.56 o 
  -2   4  18      687.09      675.74     24.17 o 
  -1   4  18     1030.18      983.19     28.69 o 
   0   4  18       11.83        5.02     12.78 o 
   1   4  18     2080.41     2111.63     47.16 o 
   2   4  18       28.92       24.05     14.86 o 
   3   4  18     1076.73      996.47     32.01 o 
   4   4  18       53.09       50.01     16.35 o 
   5   4  18       62.77       66.23     17.21 o 
 -20   1  19       37.04       40.55     18.57 o 
 -19   1  19       67.34       83.24     18.05 o 
 -18   1  19       49.62       58.17     16.56 o 
 -17   1  19        9.02        3.87     13.89 o 
 -16   1  19       10.01        5.56     13.94 o 
 -15   1  19        3.01       26.74     11.62 o 
 -14   1  19       65.52       69.07     11.76 o 
 -13   1  19       53.14       74.67     11.56 o 
 -12   1  19       94.93       88.04      9.59 o 
 -11   1  19      554.97      475.93     15.12 o 
 -10   1  19       14.33       21.04      7.66 o 
  -9   1  19      257.10      229.07     10.12 o 
  -8   1  19       78.89       72.51      7.56 o 
  -7   1  19       66.32       72.22      7.76 o 
  -6   1  19      576.89      569.35     16.53 o 
  -5   1  19      209.35      197.92      9.95 o 
  -4   1  19       34.87       37.89      6.58 o 
  -3   1  19        6.32        4.68      6.04 o 
  -2   1  19      154.55      174.76      9.03 o 
  -1   1  19       98.62       93.29      7.53 o 
   0   1  19       84.95       80.10      7.38 o 
   1   1  19       45.81       51.21      7.29 o 
   2   1  19       26.60       23.14      7.36 o 
   3   1  19       21.08       16.41      7.01 o 
   4   1  19      149.20      161.23     10.29 o 
   5   1  19       50.51       46.35     10.38 o 
   6   1  19        9.79        1.85     11.55 o 
   7   1  19       35.90       26.89     11.46 o 
   8   1  19        1.96       -5.65     11.57 o 
   9   1  19       21.06       13.86     14.50 o 
  10   1  19        4.79       19.06     15.39 o 
  11   1  19       17.29       39.41     24.56 o 
  12   1  19       90.15       68.63     18.71 o 
  13   1  19       20.09        5.46     27.23 o 
 -18   2  19      213.95      205.70     35.92 o 
 -17   2  19       14.22       21.34     47.90 o 
 -16   2  19       40.94       36.44     17.65 o 
 -15   2  19        5.09       22.87     14.20 o 
 -14   2  19       40.76       68.43     14.48 o 
 -13   2  19       14.28       23.27     12.77 o 
 -12   2  19        2.81        9.20     10.10 o 
 -11   2  19      167.91      149.26     12.37 o 
 -10   2  19     1413.69     1364.27     33.23 o 
  -9   2  19      786.60      767.30     18.87 o 
  -8   2  19      321.95      328.91     14.00 o 
  -7   2  19      210.25      229.55     11.38 o 
  -6   2  19      122.07      123.14     12.16 o 
  -5   2  19     1581.20     1609.88     38.52 o 
  -4   2  19     1140.68     1149.14     24.43 o 
  -3   2  19     1045.49     1054.57     27.34 o 
  -2   2  19       59.30       67.15      8.33 o 
  -1   2  19       73.94       74.80      9.75 o 
   0   2  19       61.18       65.79      9.80 o 
   1   2  19        6.88       11.52      9.94 o 
   2   2  19      135.05      139.66     12.33 o 
   3   2  19      323.60      309.79     15.33 o 
   4   2  19       14.73       18.92     10.28 o 
   5   2  19       42.39       49.22     11.37 o 
   6   2  19       95.19       88.66     16.37 o 
   7   2  19        6.64        5.23     13.45 o 
   8   2  19      335.36      377.52     21.68 o 
   9   2  19      517.08      540.86     22.51 o 
  10   2  19       28.32       29.86     16.72 o 
  11   2  19        3.78       36.55     17.78 o 
  12   2  19       97.97      103.51     20.32 o 
 -16   3  19       70.97       93.05     22.77 o 
 -15   3  19      108.43      115.53     23.01 o 
 -14   3  19      366.80      453.85     29.33 o 
 -13   3  19      101.80      115.58     20.07 o 
 -12   3  19      996.19     1024.98     32.06 o 
 -11   3  19      175.44      172.56     14.30 o 
 -10   3  19       27.08       23.29      9.59 o 
  -9   3  19     1035.05     1034.11     24.98 o 
  -8   3  19      863.23      886.17     29.50 o 
  -7   3  19      421.52      446.73     16.80 o 
  -6   3  19      865.89      830.27     23.35 o 
  -5   3  19      111.61      124.47     12.48 o 
  -4   3  19       46.10       48.28     11.42 o 
  -3   3  19      131.90      106.44     12.66 o 
  -2   3  19      550.79      524.06     20.01 o 
  -1   3  19      402.96      360.01     22.86 o 
   0   3  19      131.30      137.88     12.72 o 
   1   3  19      670.96      618.50     20.97 o 
   2   3  19       49.99       48.45     11.85 o 
   3   3  19       13.27       10.46     11.50 o 
   4   3  19      226.65      227.75     17.01 o 
   5   3  19      104.35       98.40     15.15 o 
   6   3  19      546.14      522.12     33.47 o 
   7   3  19      181.54      154.37     17.53 o 
   8   3  19       27.20       31.81     16.84 o 
   9   3  19        5.31       34.06     18.05 o 
 -11   4  19       40.08       24.51     54.20 o 
 -10   4  19      931.23      940.33     54.06 o 
  -9   4  19       89.36      104.25     17.32 o 
  -8   4  19       33.61       65.35     16.92 o 
  -7   4  19       43.09       57.64     15.79 o 
  -6   4  19       99.50       85.04     18.09 o 
  -5   4  19      922.48      965.71     28.28 o 
  -4   4  19      318.41      315.95     18.52 o 
  -3   4  19      553.59      523.91     21.73 o 
  -2   4  19       12.11       24.66     13.22 o 
  -1   4  19        0.56       -3.84     13.02 o 
   0   4  19       43.23       46.93     14.03 o 
   1   4  19      172.82      143.09     15.72 o 
   2   4  19      192.33      182.21     29.44 o 
   3   4  19      200.16      211.77     29.65 o 
   4   4  19       41.01       46.07     16.65 o 
 -20   0  20      559.46      610.38     43.24 o 
 -19   0  20      708.31      839.53     58.61 o 
 -18   0  20      439.68      365.90     32.05 o 
 -17   0  20     1406.90     1351.97     78.15 o 
 -16   0  20     1958.13     1914.99     85.71 o 
 -15   0  20     1419.96     1472.28     81.30 o 
 -14   0  20      760.04      727.14     28.09 o 
 -13   0  20      249.78      238.72     17.43 o 
 -12   0  20        4.29       19.68     11.60 o 
 -11   0  20     8832.94     8482.43    194.77 o 
 -10   0  20        5.72        3.58      9.73 o 
  -9   0  20     7059.02     6999.48    161.09 o 
  -8   0  20        9.13        8.34      9.58 o 
  -7   0  20      937.08      874.52     22.87 o 
  -6   0  20     4442.02     4691.22    109.39 o 
  -5   0  20     2765.77     2700.54     65.73 o 
  -4   0  20     2965.40     3131.05    112.27 o 
  -3   0  20       83.38       83.17     10.08 o 
  -2   0  20     7126.82     7296.72    167.17 o 
  -1   0  20     1632.00     1579.83     41.91 o 
   0   0  20     1536.75     1463.33     39.37 o 
   1   0  20      491.65      478.62     16.53 o 
   2   0  20     6223.96     5851.24    141.64 o 
   3   0  20       79.45       70.16      9.67 o 
   4   0  20     8452.00     8342.55    165.62 o 
   5   0  20     1006.44     1101.52     38.02 o 
   6   0  20       73.98       72.90     12.16 o 
   7   0  20     6751.29     6922.76    139.69 o 
   8   0  20      325.60      332.14     24.22 o 
   9   0  20     2327.77     2511.84    175.20 o 
  10   0  20       66.03       91.88     30.25 o 
  11   0  20      127.42      185.87     52.31 o 
  12   0  20       10.58       22.69     34.03 o 
  13   0  20      401.28      409.64     52.94 o 
 -20   1  20     1622.76     1718.01     75.14 o 
 -19   1  20      172.60      225.90     21.11 o 
 -18   1  20     2147.33     2223.48     54.95 o 
 -17   1  20       18.08       15.10     15.38 o 
 -16   1  20      168.32      172.22     16.78 o 
 -15   1  20     3816.75     3842.17     73.70 o 
 -14   1  20      363.00      343.76     17.30 o 
 -13   1  20     5026.65     5020.11     84.58 o 
 -12   1  20      101.48       85.73     11.37 o 
 -11   1  20      962.85      968.90     22.15 o 
 -10   1  20      800.02      839.28     20.08 o 
  -9   1  20     1267.11     1145.30     21.78 o 
  -8   1  20     1254.15     1372.98     26.91 o 
  -7   1  20     4642.68     4508.76     83.02 o 
  -6   1  20      331.53      356.78     14.26 o 
  -5   1  20     5357.33     5122.57     93.32 o 
  -4   1  20     1593.75     1585.94     33.24 o 
  -3   1  20       24.89       30.55      6.93 o 
  -2   1  20     5909.38     5968.88     98.55 o 
  -1   1  20      200.60      231.89     11.55 o 
   0   1  20     7907.83     7582.79    123.90 o 
   1   1  20       33.62       38.52      7.51 o 
   2   1  20      639.67      636.70     23.30 o 
   3   1  20     2600.21     2546.89     45.72 o 
   4   1  20      330.25      356.66     16.14 o 
   5   1  20      754.10      835.81     26.70 o 
   6   1  20     2350.02     2447.25     45.69 o 
   7   1  20       15.71       21.09     11.91 o 
   8   1  20      472.01      521.00     22.48 o 
   9   1  20     1513.66     1593.20     42.05 o 
  10   1  20       31.85       54.62     16.33 o 
  11   1  20     3372.28     3579.65    151.18 o 
  12   1  20        0.53      -14.17     19.19 o 
 -18   2  20      219.88      182.87     30.25 o 
 -17   2  20      939.15     1040.60     38.69 o 
 -16   2  20      539.89      529.70     25.12 o 
 -15   2  20      450.38      467.12     22.79 o 
 -14   2  20      383.05      328.29     23.65 o 
 -13   2  20      656.42      641.79     24.29 o 
 -12   2  20      101.72      103.61     12.05 o 
 -11   2  20     4467.79     4318.11     81.41 o 
 -10   2  20       73.23       67.87      9.83 o 
  -9   2  20     4514.62     4389.30     82.05 o 
  -8   2  20      347.26      335.57     14.73 o 
  -7   2  20      433.47      462.60     15.01 o 
  -6   2  20     3705.27     3692.94     63.56 o 
  -5   2  20      628.80      622.26     17.42 o 
  -4   2  20     3872.45     4063.58     69.54 o 
  -3   2  20      882.79      825.56     20.39 o 
  -2   2  20      297.31      330.50     17.76 o 
  -1   2  20       46.41       38.70      9.65 o 
   0   2  20     1341.14     1244.85     31.77 o 
   1   2  20       63.07       74.07     10.74 o 
   2   2  20     4271.01     3955.43     75.39 o 
   3   2  20       56.95       51.65     10.92 o 
   4   2  20     2585.01     2565.14     63.79 o 
   5   2  20     1557.18     1407.33     36.69 o 
   6   2  20      225.59      203.22     16.54 o 
   7   2  20     3033.18     3028.46     68.27 o 
   8   2  20       61.29       82.40     16.60 o 
   9   2  20     1499.98     1544.94     45.02 o 
  10   2  20       45.41       42.51     21.56 o 
  11   2  20       21.89       -1.00     21.92 o 
 -16   3  20      293.87      380.02     37.58 o 
 -15   3  20     1181.04     1343.09     61.67 o 
 -14   3  20       54.00       43.59     20.37 o 
 -13   3  20     2450.83     2677.10     73.86 o 
 -12   3  20       66.45       59.36     17.28 o 
 -11   3  20       96.52      106.94     15.59 o 
 -10   3  20       13.80       22.73     10.81 o 
  -9   3  20       62.95       57.69     11.19 o 
  -8   3  20      996.13     1039.57     34.99 o 
  -7   3  20     3071.89     2987.92     59.51 o 
  -6   3  20      233.95      263.22     15.63 o 
  -5   3  20     1058.84     1028.57     27.40 o 
  -4   3  20      789.26      740.71     22.77 o 
  -3   3  20      313.65      269.98     15.72 o 
  -2   3  20     3392.49     3131.81     62.51 o 
  -1   3  20      223.47      195.68     14.23 o 
   0   3  20     3590.31     3381.59     66.78 o 
   1   3  20       24.86       25.72     11.61 o 
   2   3  20      336.92      332.83     31.13 o 
   3   3  20      878.08      880.98     26.19 o 
   4   3  20      196.57      196.20     16.90 o 
   5   3  20      324.57      359.73     21.50 o 
   6   3  20     1391.84     1414.25     45.65 o 
   7   3  20       50.34       68.36     16.97 o 
   8   3  20      630.95      689.39     43.14 o 
 -10   4  20       15.47       28.09     17.18 o 
  -9   4  20     2477.98     2609.95     63.10 o 
  -8   4  20       79.26       83.51     17.25 o 
  -7   4  20      115.53      157.25     18.82 o 
  -6   4  20     1288.34     1276.45     33.78 o 
  -5   4  20       40.05       18.63     13.41 o 
  -4   4  20     1294.00     1323.38     35.43 o 
  -3   4  20      448.28      439.80     21.04 o 
  -2   4  20       10.30       17.21     13.87 o 
  -1   4  20       10.46       13.16     13.78 o 
   0   4  20      620.67      584.92     23.39 o 
   1   4  20       27.73       29.93     14.56 o 
   2   4  20     1723.45     1718.73     65.59 o 
   3   4  20        2.47       -5.95     15.85 o 
 -19   1  21      124.41      154.34     20.18 o 
 -18   1  21       47.62       59.51     17.54 o 
 -17   1  21       68.37       57.45     16.37 o 
 -16   1  21        4.66       -5.66     16.73 o 
 -15   1  21        0.47        3.23     12.66 o 
 -14   1  21       69.97       72.19     12.39 o 
 -13   1  21        1.35        8.62      9.43 o 
 -12   1  21       24.56       25.32      9.00 o 
 -11   1  21      125.98       98.38      9.56 o 
 -10   1  21      326.77      287.32     14.44 o 
  -9   1  21       82.50       66.29      8.69 o 
  -8   1  21      344.63      332.17     16.19 o 
  -7   1  21        7.69        8.94      8.16 o 
  -6   1  21        3.31        7.95      8.03 o 
  -5   1  21       85.03      104.60      9.52 o 
  -4   1  21      889.75      880.25     22.64 o 
  -3   1  21     1849.64     1846.66     65.53 o 
  -2   1  21     1578.76     1554.28     33.65 o 
  -1   1  21       88.32      103.57      8.56 o 
   0   1  21        5.45        6.11      7.32 o 
   1   1  21       40.55       38.38      7.72 o 
   2   1  21      146.82      115.93      9.16 o 
   3   1  21      305.77      311.19     21.19 o 
   4   1  21      180.86      182.18     17.84 o 
   5   1  21        2.44        6.40     10.65 o 
   6   1  21       19.32        9.28     12.18 o 
   7   1  21       21.56       26.72     14.19 o 
   8   1  21        0.02        2.01     13.99 o 
   9   1  21        7.71        7.13     14.39 o 
  10   1  21        4.62       16.80     16.69 o 
  11   1  21      144.70      164.16     29.65 o 
  12   1  21       55.29       76.42     22.77 o 
 -18   2  21       86.91       85.95     27.98 o 
 -17   2  21        9.44       15.12     18.36 o 
 -16   2  21       85.94       89.42     22.74 o 
 -15   2  21      173.02      163.87     16.80 o 
 -14   2  21      248.03      257.68     18.33 o 
 -13   2  21      134.41      142.94     15.69 o 
 -12   2  21       40.76       55.74     11.65 o 
 -11   2  21        8.13       28.72     11.03 o 
 -10   2  21      148.94      171.90     11.53 o 
  -9   2  21       28.38       30.88     10.11 o 
  -8   2  21      304.84      323.27     22.12 o 
  -7   2  21        0.32        6.89      9.58 o 
  -6   2  21      359.43      325.91     15.53 o 
  -5   2  21       34.19       37.98      8.77 o 
  -4   2  21      250.29      245.78     12.25 o 
  -3   2  21        7.20       23.30      8.27 o 
  -2   2  21      576.48      558.96     18.49 o 
  -1   2  21       67.38       81.11     10.61 o 
   0   2  21        0.39       -6.66      9.50 o 
   1   2  21      170.40      159.00     12.02 o 
   2   2  21      123.42      107.22     12.13 o 
   3   2  21      355.51      349.20     20.03 o 
   4   2  21      131.25      119.50     12.91 o 
   5   2  21       92.28      110.03     14.55 o 
   6   2  21        0.58      -12.74     13.76 o 
   7   2  21       76.56       86.17     15.99 o 
   8   2  21      156.91      144.08     18.19 o 
   9   2  21      236.81      253.12     24.01 o 
  10   2  21       17.01        7.96     21.56 o 
 -15   3  21        2.90        2.70     21.81 o 
 -14   3  21      193.95      198.63     24.05 o 
 -13   3  21       33.58       -8.84     19.90 o 
 -12   3  21       37.95       73.08     15.67 o 
 -11   3  21       74.73       76.75     15.78 o 
 -10   3  21      471.71      444.74     20.20 o 
  -9   3  21      145.39      156.40     20.58 o 
  -8   3  21      534.62      531.23     18.47 o 
  -7   3  21      114.88      114.38     12.80 o 
  -6   3  21      508.53      535.78     20.51 o 
  -5   3  21       53.01       41.56     11.66 o 
  -4   3  21      420.65      435.66     19.06 o 
  -3   3  21      519.98      511.38     19.88 o 
  -2   3  21      835.35      767.10     37.76 o 
  -1   3  21      398.08      367.54     17.63 o 
   0   3  21      417.28      336.16     19.82 o 
   1   3  21       41.69       49.76     12.89 o 
   2   3  21       56.46       67.04     13.04 o 
   3   3  21      173.17      176.74     16.92 o 
   4   3  21        1.77       -2.57     14.37 o 
   5   3  21      101.91       84.50     18.01 o 
   6   3  21        6.50       25.65     17.65 o 
   7   3  21      305.19      298.90     21.59 o 
  -9   4  21        6.36        7.70     16.82 o 
  -8   4  21       79.51       62.93     23.47 o 
  -7   4  21        9.57       11.42     13.95 o 
  -6   4  21      166.49      177.05     16.30 o 
  -5   4  21       31.17       36.20     20.89 o 
  -4   4  21      829.26      841.45     27.67 o 
  -3   4  21      215.04      229.02     22.47 o 
  -2   4  21      245.16      240.39     17.86 o 
  -1   4  21       12.47       15.71     14.26 o 
   0   4  21       16.15        7.94     14.40 o 
   1   4  21      258.00      260.69     18.43 o 
   2   4  21       11.06       47.04     22.23 o 
 -19   0  22      235.42      214.50     30.51 o 
 -18   0  22      355.41      337.17     32.45 o 
 -17   0  22       22.69       25.96     20.82 o 
 -16   0  22     4188.64     4444.84    132.35 o 
 -15   0  22      647.16      581.66     57.35 o 
 -14   0  22     2403.95     2448.80     64.23 o 
 -13   0  22       19.80       19.18     13.33 o 
 -12   0  22      486.47      399.08     21.73 o 
 -11   0  22     3894.13     3861.27     93.24 o 
 -10   0  22     2964.40     3007.79     74.56 o 
  -9   0  22      707.47      796.40     29.66 o 
  -8   0  22     1554.72     1535.84     42.05 o 
  -7   0  22      303.54      285.83     16.69 o 
  -6   0  22      566.61      534.62     28.77 o 
  -5   0  22    11511.87    11494.31    259.96 o 
  -4   0  22      408.91      411.73     19.12 o 
  -3   0  22     6059.71     5961.56    138.11 o 
  -2   0  22       47.55       27.94     12.73 o 
  -1   0  22     2303.80     2277.71     57.80 o 
   0   0  22      253.16      184.49     14.60 o 
   1   0  22      691.59      555.10     22.24 o 
   2   0  22     2539.06     2537.33     64.36 o 
   3   0  22     3483.94     3361.16     82.10 o 
   4   0  22     1729.83     1814.88     49.16 o 
   5   0  22     1688.41     1757.13     41.73 o 
   6   0  22       17.89       23.32     12.29 o 
   7   0  22      314.50      292.50     21.00 o 
   8   0  22     3480.73     3679.22    161.34 o 
   9   0  22       18.92       -8.82     30.25 o 
  10   0  22     1565.44     1564.20     88.23 o 
  11   0  22       73.28       52.94     36.55 o 
 -19   1  22      482.40      400.41     28.54 o 
 -18   1  22      708.64      748.64     43.48 o 
 -17   1  22      104.02       65.19     18.64 o 
 -16   1  22      285.20      284.07     19.14 o 
 -15   1  22       13.86       25.36     20.74 o 
 -14   1  22     2904.81     2879.47     64.37 o 
 -13   1  22      621.80      616.12     20.76 o 
 -12   1  22     4247.68     4124.55     77.82 o 
 -11   1  22        8.39       11.46      9.67 o 
 -10   1  22     2466.62     2506.95     58.87 o 
  -9   1  22     1772.23     1786.41     37.56 o 
  -8   1  22       47.46       25.43      9.38 o 
  -7   1  22     6233.22     6227.86    112.97 o 
  -6   1  22     2001.84     1838.33     38.13 o 
  -5   1  22     1862.71     1963.73     50.54 o 
  -4   1  22      521.60      485.30     23.32 o 
  -3   1  22     1425.50     1304.07     29.42 o 
  -2   1  22      558.31      622.94     18.87 o 
  -1   1  22     6646.30     6272.10    113.97 o 
   0   1  22      749.29      746.81     21.17 o 
   1   1  22     6583.21     6208.34    102.92 o 
   2   1  22       96.53       91.77     10.49 o 
   3   1  22      888.73      889.12     24.05 o 
   4   1  22     2035.98     2017.25     43.68 o 
   5   1  22       60.15       60.66     11.69 o 
   6   1  22     3484.99     3651.87     78.63 o 
   7   1  22      329.33      374.41     20.62 o 
   8   1  22     1103.32     1164.67     39.52 o 
   9   1  22        0.65       25.72     18.40 o 
  10   1  22      351.90      389.04     27.58 o 
  11   1  22       92.85       87.91     29.62 o 
 -17   2  22      150.15      101.57     20.18 o 
 -16   2  22     2397.76     2545.95     60.43 o 
 -15   2  22      154.52      139.08     20.56 o 
 -14   2  22     1295.63     1425.25     38.66 o 
 -13   2  22       22.19       58.15     14.95 o 
 -12   2  22       40.79       28.37     11.58 o 
 -11   2  22     1549.15     1597.87     57.26 o 
 -10   2  22     3337.93     3107.44     61.11 o 
  -9   2  22      601.83      614.53     20.43 o 
  -8   2  22     1869.64     1870.00     40.21 o 
  -7   2  22      278.00      232.48     13.99 o 
  -6   2  22      279.78      266.81     14.47 o 
  -5   2  22     4625.89     4676.87     87.54 o 
  -4   2  22      207.59      187.20     12.74 o 
  -3   2  22     5796.74     5692.98     95.39 o 
  -2   2  22       45.05       41.37      9.98 o 
  -1   2  22     1662.65     1579.97     44.31 o 
   0   2  22      289.43      294.75     30.10 o 
   1   2  22      396.03      370.95     16.69 o 
   2   2  22     2216.78     2094.89     44.62 o 
   3   2  22     2211.15     2157.38     45.72 o 
   4   2  22      545.00      623.71     26.32 o 
   5   2  22     1119.36     1096.73     32.26 o 
   6   2  22      230.23      217.01     17.72 o 
   7   2  22       55.25       60.77     15.95 o 
   8   2  22     2541.57     2698.39     63.42 o 
   9   2  22       27.49       32.57     19.83 o 
 -15   3  22        0.56       25.21     31.51 o 
 -14   3  22      846.18      863.77     43.58 o 
 -13   3  22      206.97      267.68     26.25 o 
 -12   3  22     1407.52     1460.37     46.39 o 
 -11   3  22       86.97       90.05     18.37 o 
 -10   3  22      690.53      771.25     41.58 o 
  -9   3  22      865.89      918.05     27.11 o 
  -8   3  22        7.81       24.93     13.66 o 
  -7   3  22     1907.10     1995.89     67.31 o 
  -6   3  22      755.72      740.67     23.56 o 
  -5   3  22      734.34      753.97     23.92 o 
  -4   3  22       24.11       24.00     11.81 o 
  -3   3  22      178.89      163.27     14.61 o 
  -2   3  22        6.78       16.95     12.07 o 
  -1   3  22     1703.45     1600.33     52.77 o 
   0   3  22       57.59       62.98     13.13 o 
   1   3  22     2602.59     2464.18     52.13 o 
   2   3  22      341.96      339.41     17.71 o 
   3   3  22      293.62      274.87     17.23 o 
   4   3  22      875.78      872.03     30.20 o 
   5   3  22        9.15        1.74     15.16 o 
   6   3  22      999.81     1033.00     34.23 o 
  -8   4  22      973.45      986.73     50.46 o 
  -7   4  22        5.66       -3.27     14.50 o 
  -6   4  22      122.28      119.83     15.91 o 
  -5   4  22      833.73      903.39     28.47 o 
  -4   4  22      149.34      140.90     16.18 o 
  -3   4  22     1570.52     1574.55     50.07 o 
  -2   4  22        0.33        8.49     14.46 o 
  -1   4  22      419.75      415.46     27.78 o 
   0   4  22      359.83      357.95     25.48 o 
 -19   1  23       46.54      109.98     26.31 o 
 -18   1  23      302.85      333.93     26.18 o 
 -17   1  23        1.75       -0.38     17.62 o 
 -16   1  23       19.38        3.20     17.02 o 
 -15   1  23      107.88      135.74     16.02 o 
 -14   1  23        6.10       18.14     12.86 o 
 -13   1  23       15.74       30.80     11.29 o 
 -12   1  23      198.75      201.71     13.87 o 
 -11   1  23      241.22      220.98     13.53 o 
 -10   1  23       45.17       57.16     10.09 o 
  -9   1  23      175.42      175.58     12.15 o 
  -8   1  23       66.90       72.05     10.35 o 
  -7   1  23      148.82      137.29     11.17 o 
  -6   1  23      317.88      304.10     14.60 o 
  -5   1  23      538.39      523.73     18.11 o 
  -4   1  23        0.60        1.76      8.86 o 
  -3   1  23      116.16      130.26     11.21 o 
  -2   1  23      193.08      173.48     11.87 o 
  -1   1  23      313.36      318.43     14.83 o 
   0   1  23      584.41      583.72     25.45 o 
   1   1  23       69.96       68.55     10.67 o 
   2   1  23        1.62        6.52     13.58 o 
   3   1  23        1.71        1.38     10.62 o 
   4   1  23       74.50       97.32     20.63 o 
   5   1  23       60.37       52.85     12.05 o 
   6   1  23      258.06      239.72     17.20 o 
   7   1  23       10.45       26.47     14.94 o 
   8   1  23       16.09       15.99     17.70 o 
   9   1  23       12.92       28.93     19.40 o 
  10   1  23        0.15       22.47     20.61 o 
 -17   2  23        7.14       -8.48     19.08 o 
 -16   2  23      595.17      648.29     28.22 o 
 -15   2  23       48.09       45.06     15.58 o 
 -14   2  23      164.43      147.59     20.92 o 
 -13   2  23        3.57        2.90     13.61 o 
 -12   2  23       13.52       18.06     11.87 o 
 -11   2  23      178.79      160.89     13.69 o 
 -10   2  23      215.23      252.88     15.07 o 
  -9   2  23      252.95      252.88     14.78 o 
  -8   2  23      301.87      327.07     16.60 o 
  -7   2  23      152.38      171.43     13.09 o 
  -6   2  23      121.66      123.18     12.05 o 
  -5   2  23       32.48       47.00     11.22 o 
  -4   2  23       41.95       44.54     10.91 o 
  -3   2  23      100.62       93.72     13.51 o 
  -2   2  23      658.64      639.00     32.93 o 
  -1   2  23        4.27      -10.13     10.13 o 
   0   2  23       71.15       59.06     12.62 o 
   1   2  23       27.42       17.45     11.27 o 
   2   2  23      183.48      168.76     13.53 o 
   3   2  23       33.84       17.62     11.38 o 
   4   2  23      321.91      393.39     19.33 o 
   5   2  23       16.85       20.91     14.17 o 
   6   2  23        3.38        3.92     20.15 o 
   7   2  23       29.80       25.47     15.95 o 
   8   2  23       69.14       58.16     17.32 o 
   9   2  23        6.44       -7.11     20.56 o 
 -14   3  23        1.55       10.61     20.63 o 
 -13   3  23      249.03      298.31     32.08 o 
 -12   3  23      250.57      291.62     21.29 o 
 -11   3  23       97.33      120.46     15.70 o 
 -10   3  23      297.72      284.18     17.52 o 
  -9   3  23       94.79       89.84     17.00 o 
  -8   3  23        1.37        2.24     13.79 o 
  -7   3  23       73.98      100.44     16.13 o 
  -6   3  23      361.00      410.43     21.54 o 
  -5   3  23      714.78      702.98     26.90 o 
  -4   3  23       30.27       19.76     12.53 o 
  -3   3  23      236.82      229.56     15.69 o 
  -2   3  23       63.75       64.57     13.35 o 
  -1   3  23      128.49      114.26     14.95 o 
   0   3  23      373.62      346.26     18.61 o 
   1   3  23      108.44       87.17     14.29 o 
   2   3  23       70.59       64.40     14.51 o 
   3   3  23       72.10       43.96     14.79 o 
   4   3  23        1.61      -17.77     18.37 o 
   5   3  23      172.27      177.60     18.49 o 
  -5   4  23        3.85        9.77     24.29 o 
  -4   4  23      207.38      208.06     20.45 o 
  -3   4  23      266.98      294.93     29.42 o 
 -19   0  24      123.26      126.27     29.05 o 
 -18   0  24        8.91       -3.83     24.76 o 
 -17   0  24      368.00      448.66     49.79 o 
 -16   0  24       10.13       -0.14     19.68 o 
 -15   0  24     3260.78     3226.51     99.81 o 
 -14   0  24      197.84      173.13     31.98 o 
 -13   0  24     1850.96     1850.81     51.38 o 
 -12   0  24      754.17      759.00     43.13 o 
 -11   0  24       80.22      127.78     15.18 o 
 -10   0  24     3146.36     3143.69     77.93 o 
  -9   0  24     2265.68     1890.02     50.81 o 
  -8   0  24     2898.00     3024.45    106.81 o 
  -7   0  24      334.88      279.86     17.57 o 
  -6   0  24       43.71       63.37     11.87 o 
  -5   0  24      318.38      259.96     16.96 o 
  -4   0  24     2017.36     1947.30     70.43 o 
  -3   0  24     2778.49     2703.10     67.94 o 
  -2   0  24     3360.83     3239.12     79.37 o 
  -1   0  24      974.68      864.03     28.93 o 
   0   0  24     1433.11     1356.92     38.80 o 
   1   0  24     1827.62     1797.35     49.09 o 
   2   0  24       87.79       88.12     13.85 o 
   3   0  24     6131.12     6038.13    141.68 o 
   4   0  24       97.04      126.38     21.50 o 
   5   0  24      259.88      344.85     43.49 o 
   6   0  24      110.91      148.73     35.29 o 
 -18   1  24      178.29      163.81     34.18 o 
 -17   1  24      968.63     1002.96     50.59 o 
 -16   1  24      132.83       98.62     18.81 o 
 -15   1  24      232.10      303.73     23.47 o 
 -14   1  24      267.06      350.55     24.56 o 
 -13   1  24     1051.07      973.28     26.26 o 
 -12   1  24     1253.93     1303.89     31.31 o 
 -11   1  24     4168.02     3770.70     71.95 o 
 -10   1  24      131.23      156.14     12.59 o 
  -9   1  24      455.41      443.01     17.08 o 
  -8   1  24     1319.92     1394.80     31.60 o 
  -7   1  24       80.64       66.90     10.37 o 
  -6   1  24     5277.29     5343.72     98.48 o 
  -5   1  24      459.10      422.05     19.56 o 
  -4   1  24     3161.92     3286.35     66.01 o 
  -3   1  24     1258.67     1335.54     30.79 o 
  -2   1  24      705.26      791.76     22.26 o 
  -1   1  24      409.51      454.51     21.63 o 
   0   1  24     1139.59     1035.87     28.38 o 
   1   1  24     1013.68     1038.43     27.84 o 
   2   1  24     2436.55     2297.15     57.85 o 
   3   1  24      174.50      215.75     16.87 o 
   4   1  24      486.75      509.18     23.35 o 
   5   1  24     1863.44     1912.24     47.93 o 
   6   1  24      188.65      206.93     36.19 o 
   7   1  24     4085.71     4424.11     94.53 o 
   8   1  24       83.22      110.42     20.12 o 
   9   1  24      783.62      803.63     35.90 o 
 -16   2  24       23.99       36.81     17.06 o 
 -15   2  24     2591.01     2621.58     61.64 o 
 -14   2  24      135.43      150.76     17.54 o 
 -13   2  24     1595.25     1748.67     44.78 o 
 -12   2  24      185.24      221.18     15.67 o 
 -11   2  24       30.85       30.48     12.16 o 
 -10   2  24     1502.87     1598.57     36.81 o 
  -9   2  24      341.65      303.30     22.52 o 
  -8   2  24     2967.12     3149.40     62.29 o 
  -7   2  24      780.86      740.45     22.78 o 
  -6   2  24      144.96      149.66     13.05 o 
  -5   2  24        9.79       28.44     11.12 o 
  -4   2  24     1854.98     1824.47     50.73 o 
  -3   2  24      116.44      109.07     14.54 o 
  -2   2  24     3748.97     3446.55    105.88 o 
  -1   2  24       29.25       20.94     13.41 o 
   0   2  24     1738.21     1663.37     91.33 o 
   1   2  24     1183.24     1130.98     34.13 o 
   2   2  24        6.05       -4.62     11.59 o 
   3   2  24     2796.92     2987.77     60.62 o 
   4   2  24      105.42       97.13     15.23 o 
   5   2  24      819.51      848.61     29.23 o 
   6   2  24      155.28      167.28     18.06 o 
   7   2  24        0.56      -13.25     16.43 o 
   8   2  24       54.29       63.10     20.01 o 
 -13   3  24      451.47      462.96     42.21 o 
 -12   3  24      414.49      454.82     24.62 o 
 -11   3  24     1156.33     1273.09     33.71 o 
 -10   3  24       15.54       18.72     13.52 o 
  -9   3  24      292.50      329.67     21.29 o 
  -8   3  24      685.91      694.18     27.07 o 
  -7   3  24        5.91       -3.65     14.29 o 
  -6   3  24     2523.05     2574.42     61.14 o 
  -5   3  24       44.33       36.61     15.73 o 
  -4   3  24     1525.18     1596.42     43.41 o 
  -3   3  24       22.76        4.14     15.26 o 
  -2   3  24       87.01       85.37     13.60 o 
  -1   3  24      933.87      949.61     33.96 o 
   0   3  24      591.49      513.69     24.89 o 
   1   3  24      259.06      259.05     17.66 o 
   2   3  24      592.51      575.43     22.95 o 
   3   3  24       17.79       30.18     15.21 o 
   4   3  24        4.00       12.90     16.01 o 
 -18   1  25        6.42       -6.75     28.99 o 
 -17   1  25        1.56      -12.31     19.84 o 
 -16   1  25      292.90      333.26     24.62 o 
 -15   1  25       76.54       62.83     16.17 o 
 -14   1  25        7.80       37.68     14.68 o 
 -13   1  25        1.73        7.88     11.79 o 
 -12   1  25      153.08      174.37     15.92 o 
 -11   1  25       16.02       28.73     11.09 o 
 -10   1  25        3.30       -1.68     10.30 o 
  -9   1  25        0.78       15.85     11.67 o 
  -8   1  25        0.07      -13.11     13.11 o 
  -7   1  25        0.47       -9.08      9.56 o 
  -6   1  25      160.30      134.02     11.95 o 
  -5   1  25       55.35       48.44     14.57 o 
  -4   1  25        7.36       -4.17     10.09 o 
  -3   1  25       98.32      107.45     11.77 o 
  -2   1  25      210.55      220.00     18.33 o 
  -1   1  25       28.83       23.22     10.52 o 
   0   1  25        0.25       -2.96     10.60 o 
   1   1  25      291.07      286.50     18.71 o 
   2   1  25       17.03       31.00     13.85 o 
   3   1  25      121.20      137.44     27.29 o 
   4   1  25       10.53        8.67     21.29 o 
   5   1  25        4.63      -14.67     16.21 o 
   6   1  25       23.32       37.81     18.30 o 
   7   1  25       77.42      105.72     25.84 o 
   8   1  25       69.66       89.19     25.80 o 
 -16   2  25      120.76      137.07     18.71 o 
 -15   2  25      109.62      111.38     19.28 o 
 -14   2  25      106.53       99.53     16.48 o 
 -13   2  25       26.46       53.78     15.83 o 
 -12   2  25        3.51        9.65     12.50 o 
 -11   2  25       47.11       36.34     12.60 o 
 -10   2  25        1.40        2.94     11.87 o 
  -9   2  25        4.92        7.65     11.85 o 
  -8   2  25      445.34      442.56     18.96 o 
  -7   2  25      135.22      146.27     15.14 o 
  -6   2  25       92.56      107.45     14.97 o 
  -5   2  25        8.21       -3.45     11.26 o 
  -4   2  25       79.07       81.67     14.22 o 
  -3   2  25     1026.20     1034.59     32.10 o 
  -2   2  25      752.23      710.20     26.63 o 
  -1   2  25      247.73      264.88     32.98 o 
   0   2  25       23.24       13.53     13.96 o 
   1   2  25      168.25      189.10     17.87 o 
   2   2  25       20.75       20.80     14.97 o 
   3   2  25      320.10      316.07     22.46 o 
   4   2  25      115.71      121.07     19.90 o 
   5   2  25       39.68       35.39     18.83 o 
   6   2  25        5.54        6.43     16.20 o 
   7   2  25        6.40      -16.46     16.46 o 
 -12   3  25      178.72      188.57     35.29 o 
 -11   3  25      147.96      177.83     16.91 o 
 -10   3  25      298.43      318.69     39.42 o 
  -9   3  25      304.59      334.03     21.25 o 
  -8   3  25       44.83       41.93     16.33 o 
  -7   3  25       88.94       92.46     16.72 o 
  -6   3  25      308.95      303.64     24.01 o 
  -5   3  25      128.31      111.59     16.95 o 
  -4   3  25      215.60      189.08     18.80 o 
  -3   3  25       57.08       72.26     16.78 o 
  -2   3  25       34.01       14.31     15.94 o 
  -1   3  25       17.09        4.99     20.03 o 
   0   3  25      107.02      111.48     24.56 o 
   1   3  25      486.16      454.66     25.49 o 
   2   3  25        3.26       -9.56     15.18 o 
   3   3  25      372.63      408.53     25.11 o 
 -18   0  26      440.57      528.12     57.98 o 
 -17   0  26      948.13     1090.80     49.89 o 
 -16   0  26     1041.36      865.31     43.67 o 
 -15   0  26      258.51      286.61     22.52 o 
 -14   0  26      998.95      977.06     42.73 o 
 -13   0  26      521.28      528.46     26.64 o 
 -12   0  26     1755.86     1675.01     47.95 o 
 -11   0  26      612.76      678.69     43.51 o 
 -10   0  26        1.45        3.87     13.25 o 
  -9   0  26     4034.45     4014.27     97.76 o 
  -8   0  26      565.74      448.58     25.39 o 
  -7   0  26     5678.35     5697.91    133.78 o 
  -6   0  26      314.70      230.19     17.43 o 
  -5   0  26      159.26      205.36     21.41 o 
  -4   0  26     1714.27     1829.42     49.86 o 
  -3   0  26     2071.85     1896.73     70.58 o 
  -2   0  26     3032.38     3137.45     99.39 o 
  -1   0  26     3018.69     2826.52     92.64 o 
   0   0  26      494.37      524.52     33.00 o 
   1   0  26      710.71      663.45     47.90 o 
   2   0  26      892.05      793.07     52.31 o 
   3   0  26        0.66       -2.52     18.15 o 
   4   0  26     2472.22     2744.00     90.07 o 
   5   0  26       65.70       12.60     34.03 o 
 -17   1  26      172.86      142.57     21.53 o 
 -16   1  26     2283.44     2561.66     85.32 o 
 -15   1  26        0.51       18.40     15.72 o 
 -14   1  26      605.97      709.18     24.02 o 
 -13   1  26     1410.30     1547.14     36.38 o 
 -12   1  26      366.78      316.34     16.99 o 
 -11   1  26     3267.88     3323.33     82.39 o 
 -10   1  26     1050.55      977.45     26.17 o 
  -9   1  26      214.34      259.55     15.39 o 
  -8   1  26        1.28       -1.14     10.34 o 
  -7   1  26     1710.24     1586.76     35.50 o 
  -6   1  26      405.99      423.05     26.01 o 
  -5   1  26     5214.26     5230.18     97.22 o 
  -4   1  26      191.38      188.77     13.20 o 
  -3   1  26     2800.25     2735.69     62.08 o 
  -2   1  26      134.37      152.68     14.35 o 
  -1   1  26        3.43       -2.30     11.57 o 
   0   1  26     1209.11     1184.68     29.58 o 
   1   1  26      116.54       79.65     14.64 o 
   2   1  26     3075.11     3146.52     70.96 o 
   3   1  26      370.05      348.62     26.93 o 
   4   1  26      481.72      530.81     25.11 o 
   5   1  26      114.95      146.70     20.18 o 
   6   1  26      243.17      248.27     23.08 o 
   7   1  26        6.42      -22.61     22.61 o 
 -15   2  26      401.63      416.54     24.92 o 
 -14   2  26      823.83      758.16     29.67 o 
 -13   2  26      395.28      404.17     22.25 o 
 -12   2  26      610.00      648.60     23.49 o 
 -11   2  26      511.86      527.46     21.34 o 
 -10   2  26      174.41      217.86     15.26 o 
  -9   2  26     2744.70     2887.45     58.56 o 
  -8   2  26      123.31      114.40     13.66 o 
  -7   2  26     2308.37     2510.79     57.56 o 
  -6   2  26      186.24      156.77     14.03 o 
  -5   2  26      241.19      278.51     19.52 o 
  -4   2  26      522.80      609.81     25.04 o 
  -3   2  26      752.53      612.09     25.11 o 
  -2   2  26     1534.13     1579.44     42.23 o 
  -1   2  26      785.19      733.63     58.60 o 
   0   2  26      206.83      201.41     17.71 o 
   1   2  26      929.18      907.37     31.98 o 
   2   2  26      507.80      522.34     25.36 o 
   3   2  26        1.82      -15.41     15.46 o 
   4   2  26     1942.29     2047.67     79.20 o 
   5   2  26       22.35        1.13     19.34 o 
   6   2  26      990.41     1087.46     42.20 o 
 -11   3  26     1170.86     1323.25     39.60 o 
 -10   3  26      325.73      272.62     21.29 o 
  -9   3  26       60.29       97.74     17.71 o 
  -8   3  26        0.60       22.38     16.08 o 
  -7   3  26      219.47      204.91     20.04 o 
  -6   3  26      118.95      133.64     17.82 o 
  -5   3  26     1595.73     1705.19     78.41 o 
  -4   3  26      284.01      245.26     20.18 o 
  -3   3  26      954.67      985.85     47.67 o 
  -2   3  26      364.59      419.67     25.36 o 
  -1   3  26      201.56      252.30     21.29 o 
   0   3  26     1681.87     1692.03     46.92 o 
   1   3  26      238.81      224.79     24.38 o 
 -16   1  27      291.13      310.11     24.56 o 
 -15   1  27       10.91        0.41     15.00 o 
 -14   1  27       10.02       -0.16     13.10 o 
 -13   1  27        0.18        7.18     12.20 o 
 -12   1  27       22.12       20.20     11.81 o 
 -11   1  27        3.60       -5.93     15.41 o 
 -10   1  27      115.48      136.11     13.29 o 
  -9   1  27        5.96       11.60     11.00 o 
  -8   1  27       26.20       20.08     10.98 o 
  -7   1  27       59.41       77.83     12.19 o 
  -6   1  27        9.62       12.92     11.10 o 
  -5   1  27       40.93       50.24     11.53 o 
  -4   1  27       77.60       54.69     11.87 o 
  -3   1  27       72.37       73.60     12.00 o 
  -2   1  27        1.32       11.13     11.04 o 
  -1   1  27        2.68        6.47     11.71 o 
   0   1  27        0.41       10.43     13.27 o 
   1   1  27        4.23        7.61     14.15 o 
   2   1  27       20.65       30.09     14.91 o 
   3   1  27       30.99       41.64     15.57 o 
   4   1  27       17.54       36.49     16.21 o 
   5   1  27       30.42       49.75     18.08 o 
   6   1  27        0.88        3.31     18.16 o 
 -14   2  27      250.59      229.04     20.38 o 
 -13   2  27       64.84       52.63     21.10 o 
 -12   2  27      163.29      157.40     15.95 o 
 -11   2  27      169.31      172.81     15.59 o 
 -10   2  27        7.22       26.07     12.89 o 
  -9   2  27       31.79       35.26     13.14 o 
  -8   2  27       28.96       32.95     12.93 o 
  -7   2  27       14.07        6.20     12.13 o 
  -6   2  27      132.36      149.23     14.34 o 
  -5   2  27      335.31      317.97     20.43 o 
  -4   2  27      142.13      128.55     16.43 o 
  -3   2  27       27.61       31.23     15.07 o 
  -2   2  27       77.10       85.13     18.19 o 
  -1   2  27      275.13      272.59     20.12 o 
   0   2  27      860.67      837.17     29.86 o 
   1   2  27      165.54      146.56     18.82 o 
   2   2  27        2.10      -11.90     16.00 o 
   3   2  27      138.84      172.97     34.47 o 
   4   2  27      101.69      129.15     25.09 o 
  -9   3  27      328.92      350.27     23.18 o 
  -8   3  27       81.60       74.63     17.55 o 
  -7   3  27        0.50      -16.11     16.11 o 
  -6   3  27      132.85      155.12     19.34 o 
  -5   3  27       35.75       21.65     16.63 o 
  -4   3  27      263.71      310.78     22.51 o 
  -3   3  27      132.23      136.72     18.43 o 
  -2   3  27      360.28      337.01     23.30 o 
  -1   3  27        5.84       -6.73     17.10 o 
 -16   0  28       14.94       59.24     34.03 o 
 -15   0  28       47.69       -7.51     20.44 o 
 -14   0  28     2317.32     2578.37     85.51 o 
 -13   0  28      749.41      676.81     36.98 o 
 -12   0  28     1816.95     1980.78     69.86 o 
 -11   0  28      394.07      318.91     28.96 o 
 -10   0  28       76.60       83.67     20.59 o 
  -9   0  28      150.60      140.26     23.95 o 
  -8   0  28     2737.76     2714.08    114.07 o 
  -7   0  28      472.26      448.55     29.37 o 
  -6   0  28     2939.93     3117.53    123.52 o 
  -5   0  28      105.41      106.69     20.75 o 
  -4   0  28      581.01      586.09     50.42 o 
  -3   0  28     2632.35     2825.96     92.60 o 
  -2   0  28       20.39        5.55     18.88 o 
  -1   0  28     1822.69     1821.59     65.31 o 
   0   0  28      609.96      546.58     40.96 o 
   1   0  28      579.16      691.52     42.85 o 
   2   0  28      105.62      133.83     23.01 o 
   3   0  28      242.30      272.94     58.61 o 
   4   0  28      309.86      436.11     51.68 o 
   5   0  28     1454.93     1623.44     93.27 o 
 -16   1  28      109.16       93.71     21.53 o 
 -15   1  28      482.94      486.03     25.94 o 
 -14   1  28       21.51       26.92     13.85 o 
 -13   1  28      133.68      182.32     15.39 o 
 -12   1  28      974.77      970.66     27.79 o 
 -11   1  28      241.99      207.58     16.60 o 
 -10   1  28     2146.37     2231.85     47.56 o 
  -9   1  28      106.75       49.83     12.50 o 
  -8   1  28     2164.32     2392.93     49.93 o 
  -7   1  28      138.03      191.39     14.47 o 
  -6   1  28       56.96       24.53     11.91 o 
  -5   1  28      815.24      934.23     26.63 o 
  -4   1  28     1387.96     1265.36     31.40 o 
  -3   1  28     1222.56     1230.15     30.88 o 
  -2   1  28      674.13      627.66     22.19 o 
  -1   1  28      963.36      909.33     40.39 o 
   0   1  28       39.21       46.91     15.36 o 
   1   1  28     2350.74     2379.46     57.27 o 
   2   1  28       28.62       21.71     15.85 o 
   3   1  28     2711.30     3058.22     70.69 o 
   4   1  28       17.70       41.64     16.25 o 
   5   1  28       61.17       99.37     20.88 o 
 -13   2  28      260.21      209.61     19.59 o 
 -12   2  28      780.09      888.10     28.16 o 
 -11   2  28      398.60      362.52     24.78 o 
 -10   2  28       79.06       48.68     15.93 o 
  -9   2  28      465.61      488.32     20.97 o 
  -8   2  28      989.27      941.71     28.01 o 
  -7   2  28       80.23       73.52     13.66 o 
  -6   2  28     1526.71     1623.07     43.68 o 
  -5   2  28       20.01       24.72     17.47 o 
  -4   2  28      504.49      583.63     35.13 o 
  -3   2  28     1783.19     1807.15     56.40 o 
  -2   2  28       91.45       59.62     24.38 o 
  -1   2  28     1067.30     1152.82     36.36 o 
   0   2  28      155.95      105.70     18.09 o 
   1   2  28      230.39      250.25     20.96 o 
   2   2  28       14.23       25.30     16.90 o 
   3   2  28       41.60       44.14     19.76 o 
  -6   3  28       22.21        4.92     23.01 o 
  -5   3  28      579.58      645.88     40.86 o 
  -4   3  28      880.35      815.50     78.15 o 
 -15   1  29      235.68      229.07     23.26 o 
 -14   1  29        1.58      -11.07     13.26 o 
 -13   1  29       28.95       17.29     13.81 o 
 -12   1  29        3.54       -8.14     12.59 o 
 -11   1  29       84.32       77.02     16.15 o 
 -10   1  29      117.29      114.53     13.93 o 
  -9   1  29       18.89       49.57     13.17 o 
  -8   1  29       18.20       12.55     12.03 o 
  -7   1  29        3.05        5.00     12.27 o 
  -6   1  29        2.08       -9.89     11.66 o 
  -5   1  29       13.07       14.06     12.22 o 
  -4   1  29        4.06       13.22     13.17 o 
  -3   1  29      111.96      117.25     13.93 o 
  -2   1  29        4.41       28.03     12.88 o 
  -1   1  29        1.17      -14.17     14.17 o 
   0   1  29        7.63        7.74     15.07 o 
   1   1  29      108.17      124.36     17.43 o 
   2   1  29       44.76       87.94     17.73 o 
   3   1  29       58.45       80.65     17.59 o 
   4   1  29        8.27       44.34     24.21 o 
 -12   2  29      150.63      122.50     16.35 o 
 -11   2  29       13.69       -4.62     17.02 o 
 -10   2  29       13.52       17.71     14.06 o 
  -9   2  29      109.10      114.44     15.04 o 
  -8   2  29      219.61      219.86     16.94 o 
  -7   2  29      198.95      208.56     18.81 o 
  -6   2  29       31.29        7.21     15.92 o 
  -5   2  29       31.74       42.87     16.29 o 
  -4   2  29        9.72       28.69     15.99 o 
  -3   2  29       70.50      109.43     17.64 o 
  -2   2  29        2.90        0.56     16.07 o 
  -1   2  29       95.24      103.02     18.17 o 
   0   2  29        1.84        4.37     16.42 o 
   1   2  29      374.12      440.23     34.02 o 
 -14   0  30       19.66       38.22     21.82 o 
 -13   0  30     1812.07     1853.21     86.34 o 
 -12   0  30      510.94      431.76     52.94 o 
 -11   0  30     1280.25     1490.52     57.98 o 
 -10   0  30       85.89      101.09     23.01 o 
  -9   0  30       65.31       66.32     22.36 o 
  -8   0  30      693.96      768.40     39.06 o 
  -7   0  30      929.25      819.86     42.09 o 
  -6   0  30     1987.84     2214.22     76.99 o 
  -5   0  30     1895.73     1780.81     65.66 o 
  -4   0  30      192.79      168.86     24.20 o 
  -3   0  30      369.60      408.20     33.40 o 
  -2   0  30      590.73      637.21     37.49 o 
  -1   0  30      401.95      289.11     30.15 o 
   0   0  30     1870.46     2026.66     73.20 o 
   1   0  30        7.08       82.66     23.95 o 
   2   0  30     1129.57     1285.67     55.81 o 
   3   0  30       48.78       21.43     39.07 o 
 -14   1  30       25.15       11.86     18.74 o 
 -13   1  30        2.06        4.42     13.76 o 
 -12   1  30        9.78       -4.17     15.09 o 
 -11   1  30      990.42      995.22     32.09 o 
 -10   1  30      511.57      482.39     21.19 o 
  -9   1  30     2342.93     2332.44     53.74 o 
  -8   1  30      186.82      177.93     15.29 o 
  -7   1  30      904.15     1053.90     29.26 o 
  -6   1  30       66.78      104.34     13.58 o 
  -5   1  30       19.59        1.10     12.70 o 
  -4   1  30     3002.93     3236.09     65.12 o 
  -3   1  30      547.73      476.04     21.23 o 
  -2   1  30     1563.09     1634.12     45.65 o 
  -1   1  30      155.03      129.14     17.26 o 
   0   1  30        8.08        3.74     15.91 o 
   1   1  30       71.06       62.27     21.66 o 
   2   1  30     1059.57     1095.29     43.40 o 
 -10   2  30        3.61       10.65     12.84 o 
  -9   2  30        9.27      -11.93     13.77 o 
  -8   2  30      866.55      957.36     32.40 o 
  -7   2  30      939.06      894.95     31.76 o 
  -6   2  30      722.03      801.13     33.87 o 
  -5   2  30      736.78      749.24     30.19 o 
  -4   2  30       23.31       19.82     16.25 o 
  -3   2  30      100.42       99.72     18.00 o 
  -2   2  30      732.40      746.59     30.77 o 
  -1   2  30      188.05      135.26     28.20 o 
 -12   1  31       12.45        9.55     13.93 o 
 -11   1  31        1.74        7.56     14.49 o 
 -10   1  31        1.26        1.99     13.03 o 
  -9   1  31      117.05       92.35     13.00 o 
  -8   1  31      224.81      248.85     16.82 o 
  -7   1  31       17.48        5.62     13.11 o 
  -6   1  31       37.86       43.23     13.55 o 
  -5   1  31        2.17       20.27     13.17 o 
  -4   1  31       31.72       35.52     13.62 o 
  -3   1  31       35.56       55.03     16.39 o 
  -2   1  31        6.79      -11.22     35.98 o 
  -1   1  31       37.52       25.00     21.07 o 
   0   1  31      102.31      153.30     28.33 o 
   1   1  31        1.73       14.33     21.29 o 
  -7   2  31       17.06       10.20     22.71 o 
  -6   2  31      116.02      108.26     26.01 o 
  -5   2  31       20.32      -10.79     21.80 o 
  -4   2  31      139.46      164.74     29.14 o 
 -12   0  32      460.67      461.32     55.46 o 
 -11   0  32      208.99      243.63     28.48 o 
 -10   0  32      855.99     1114.23     49.53 o 
  -9   0  32      452.73      647.21     71.21 o 
  -8   0  32      411.70      540.73     36.02 o 
  -7   0  32      590.73      707.21     56.09 o 
  -6   0  32      174.03      130.37     26.47 o 
  -5   0  32     1095.81     1249.39     52.92 o 
  -4   0  32      529.17      461.96     36.34 o 
  -3   0  32      397.11      396.70     34.21 o 
  -2   0  32      104.26      149.56     26.32 o 
  -1   0  32      979.20     1065.05     50.43 o 
   0   0  32      612.18      639.67     41.09 o 
 -10   1  32      142.62      109.89     15.77 o 
  -9   1  32      854.58      922.67     28.04 o 
  -8   1  32     1125.80     1055.34     30.67 o 
  -7   1  32       40.51       39.69     15.19 o 
  -6   1  32      121.29      138.59     18.76 o 
  -5   1  32      463.32      507.78     26.61 o 
  -4   1  32       30.14        8.38     16.52 o 
  -3   1  32     1735.16     1892.81     60.21 o 
  -2   1  32      273.02      210.35     25.41 o 
                                                 
